# Supplementary material for: Novel Insights Into Triple-Negative Breast Cancer Prognosis by Comprehensive Characterization of Aberrant Alternative Splicing
Source: Front Genet. 2020 Jun 11;11:534. doi: 10.3389/fgene.2020.00534 (PMC7302061; doi:10.3389/fgene.2020.00534)
Supplement: Supplementary file 1 [file Table_1.XLSX]

## Sheet: Sheet1
Supplementary Table 1：Alternative splicing (AS) events associated with overall survival (OS)（p < 0.05）
Gene	Hazard ratios（HR）	lower bound of 95% CI of HR	upper bound of 95% CI of HR	logrank p value
HNRNPA1_ES_212638	0.151223	0.0518101	0.441388	4.10375e-05
MAP7_ES_77915	0.135002	0.0402421	0.452896	5.73581e-05
ITGB3_AT_42067	5.8697	2.16763	15.8945	8.55605e-05
WNK1_ES_19622	0.176113	0.06555	0.473164	9.93696e-05
THNSL2_ME_54469	5.69676	1.94395	16.6944	0.000206857
SCLT1_AT_70589	5.08229	1.90203	13.58	0.000242231
ITGB3_AT_42068	0.195741	0.0727965	0.526321	0.000277324
TCIRG1_RI_17288	0.196911	0.0733304	0.528756	0.000284686
YIPF1_ES_3079	0.197285	0.0734668	0.529783	0.000290005
MCU_AP_12100	5.43903	1.85703	15.9303	0.000313038
MOV10_ES_4225	0.201309	0.0751881	0.538986	0.00031392
SYNCRIP_AT_76933	4.91228	1.90354	12.6766	0.000325532
WNK1_ES_19626	0.187247	0.0639466	0.548291	0.000367703
C21orf58_AT_60927	5.317	1.81427	15.5823	0.000388833
PBK_AD_83192	4.84507	1.80871	12.9787	0.000394092
SYNCRIP_AT_76934	0.208458	0.0806748	0.538641	0.000410571
RPGR_ES_88808	0.209279	0.0783804	0.558786	0.000423452
SENP5_ES_68262	0.21007	0.0787773	0.560177	0.000427962
RPS5_ES_52443	0.193763	0.0664762	0.564778	0.000437874
C21orf58_AT_60926	0.191827	0.0654423	0.562289	0.000464738
ISCU_ES_24244	0.209212	0.0778516	0.562217	0.000499798
TNFRSF12A_ES_33347	4.76584	1.77547	12.7928	0.000503077
SIRT5_AP_75389	0.210074	0.0782987	0.563622	0.000503535
MYO5B_ES_45496	0.221336	0.0874491	0.560206	0.000521818
SIRT5_AP_75390	4.7579	1.7686	12.7997	0.000530213
NEIL1_AP_31854	4.60294	1.72576	12.2769	0.000583691
GRHL1_AP_52644	0.213207	0.0793071	0.573179	0.000593064
CAB39_AP_57908	0.212028	0.0784172	0.573293	0.00061486
MAT2B_AP_74448	0.199026	0.0679839	0.582657	0.000625437
TRIM4_AT_80864	4.3504	1.72813	10.9517	0.000631624
NEK8_RI_39971	0.227014	0.0895297	0.575624	0.000636779
NEIL1_AP_31853	0.219835	0.0824192	0.58636	0.000648956
IFI6_AD_1337	0.216132	0.0805269	0.580091	0.000651338
TRIM4_AT_80863	0.23077	0.0916519	0.581057	0.000656631
SMARCC2_ES_22393	4.62361	1.71784	12.4446	0.000682336
PPP6R3_ES_17320	0.231936	0.0918029	0.585978	0.00071977
FAM60A_ES_20989	0.221817	0.0827498	0.594595	0.000757838
FLAD1_RI_7874	0.220111	0.0820405	0.590547	0.000758017
PEX13_AT_53681	4.52697	1.68888	12.1343	0.000769358
THTPA_RI_26760	0.220658	0.0821175	0.59293	0.000792003
PEX13_AT_53682	0.22162	0.0826742	0.594083	0.000792332
IL32_AD_33423	0.222042	0.0827601	0.59573	0.000816861
FNTA_AD_83754	0.225277	0.0843416	0.601715	0.000828382
SAYSD1_AP_76037	0.237426	0.0944	0.59715	0.000829364
PTK2_AP_85291	4.50065	1.67479	12.0945	0.00084149
SCLT1_AT_70588	0.239376	0.0951336	0.602321	0.0008948
RGS12_ES_68643	0.240827	0.0959347	0.604555	0.000909449
RFX5_AP_7603	4.20314	1.69773	10.4059	0.000971442
LRRC36_AT_37014	4.13948	1.64434	10.4208	0.000975391
OFD1_ES_88522	0.230923	0.086492	0.616537	0.0010118
PTPN7_RI_9399	3.98502	1.6486	9.63263	0.00104552
VPS53_AT_38219	0.253856	0.104991	0.613791	0.00116578
AFMID_ES_43814	4.14624	1.629	10.5533	0.00117362
FAM195B_AP_44165	4.009	1.63858	9.80856	0.00124435
LRRC36_AT_37015	0.249328	0.0991307	0.627096	0.00126212
HHAT_AP_9689	4.26726	1.59146	11.442	0.00127768
RNF14_ES_73853	0.24709	0.0979057	0.623597	0.00129072
PGBD2_ES_10574	4.26569	1.58668	11.4681	0.00132777
THTPA_ES_26762	4.06462	1.60271	10.3083	0.00133592
SEPT2_ES_58370	0.239791	0.0899362	0.639337	0.00136469
NDE1_AT_34185	4.22293	1.57484	11.3238	0.00139263
DDX17_AD_62239	0.238039	0.0887515	0.638441	0.00140447
BOLA1_ES_7408	0.249656	0.0988412	0.63059	0.0014257
LRTOMT_ES_17550	0.253628	0.100938	0.637293	0.00144143
SAA2_AT_14580	4.18803	1.56299	11.2218	0.00147402
NDE1_AT_34184	0.238457	0.0889122	0.639526	0.00147866
PPFIBP1_ES_20893	4.19211	1.56206	11.2504	0.00149838
ADSSL1_AP_29550	4.20255	1.56293	11.3002	0.00150394
CCDC88C_AP_28874	3.78893	1.57164	9.13439	0.0015499
UQCC1_AT_59083	0.252639	0.100032	0.638061	0.0015712
PC_ES_17139	0.261475	0.107956	0.633305	0.0016135
MCU_AP_12099	0.24137	0.089713	0.649401	0.00170377
C11orf70_AT_18436	0.246892	0.0924531	0.659312	0.00178156
PAXIP1_ES_82431	0.268462	0.111288	0.647616	0.00180619
UBP1_ES_63866	0.255141	0.100624	0.646936	0.00181386
PHLDB1_ES_19040	3.98912	1.55019	10.2652	0.00183287
GLI4_RI_85407	0.2617	0.104268	0.656838	0.00184177
ZNF219_AP_26528	3.81208	1.55597	9.33949	0.00188513
IFI16_ES_8399	0.263205	0.104808	0.660985	0.00195427
UBE2E3_AP_56407	0.249218	0.0932266	0.666222	0.00196968
INADL_AT_3239	3.84916	1.52402	9.7217	0.00197241
SOGA3_AT_77482	0.109634	0.0147977	0.812258	0.00199971
BCORL1_ES_90063	0.263325	0.107263	0.646449	0.00200133
INTS12_ES_70249	0.247799	0.0923312	0.665043	0.00203717
ANAPC11_ES_44210	0.244297	0.0900948	0.662427	0.0020564
RNPS1_ES_33261	0.249199	0.0930068	0.667695	0.00208157
C19orf25_AD_46506	0.248881	0.0927057	0.668153	0.00212688
CXADR_AT_60226	3.7919	1.50043	9.58294	0.002131
EIF3C_AP_35827	3.82049	1.51065	9.66213	0.00214
OXNAD1_AT_63637	0.266686	0.106269	0.669258	0.0021467
HES2_AT_400	3.62908	1.50873	8.72938	0.00215382
GRSF1_AP_69453	0.26734	0.106656	0.670103	0.00215433
CYHR1_AT_85616	3.91193	1.50964	10.137	0.0022672
CXADR_AT_60227	0.266676	0.105486	0.674172	0.002342
MSANTD2_AP_19241	3.7091	1.47811	9.30747	0.00234268
HNRNPA1_RI_22144	0.26519	0.104924	0.670256	0.00235582
AFMID_ES_43849	0.278109	0.11548	0.669767	0.00235735
MAT2B_AP_74449	3.9367	1.46897	10.5499	0.00243083
UQCC1_AT_59085	3.76194	1.4866	9.51982	0.00244524
ETFB_AP_51319	3.67533	1.50413	8.98065	0.00247433
BABAM1_AA_48259	0.267382	0.105736	0.676148	0.00252942
APAF1_ES_23873	3.74329	1.47842	9.47786	0.00253942
CAB39_AP_57909	3.757	1.47811	9.54941	0.00257705
SAYSD1_AP_76036	3.54448	1.47324	8.5277	0.00261697
HES2_AT_401	0.282321	0.11733	0.679323	0.00263642
NUDT8_RI_17259	0.26925	0.106545	0.680423	0.00264128
ETFB_AP_51320	0.275521	0.112671	0.67375	0.00275713
NQO2_ES_75160	0.275735	0.109944	0.691535	0.00278786
RNF44_AA_74659	0.270814	0.106594	0.688035	0.00279557
TFIP11_ES_61515	3.86357	1.44195	10.352	0.00280606
GTPBP3_RI_48289	3.86027	1.4408	10.3426	0.00282272
ZBTB7B_ES_91172	0.275632	0.109723	0.692405	0.00283328
C2orf76_ES_95657	3.6111	1.44105	9.04901	0.00285393
U2AF1L4_ES_49276	3.80746	1.42756	10.1549	0.00287303
EFCAB13_AT_42070	0.278532	0.114289	0.678806	0.00290687
MAST4_AP_72277	0.277886	0.110922	0.69617	0.00292466
RPS15_AA_46485	3.84412	1.43257	10.3152	0.00297515
DDX55_AA_25094	0.282858	0.116625	0.686033	0.00308388
ZNF263_ES_33515	0.277449	0.110239	0.698281	0.00309288
CD300LB_AT_43256	3.63466	1.43895	9.18083	0.0031125
WDR90_AA_32931	3.46357	1.44051	8.32782	0.00311834
C19orf24_AP_46447	0.265781	0.099728	0.708319	0.00311951
HDLBP_AP_58345	3.63109	1.43735	9.173	0.00314274
KLF3_AT_69021	3.62651	1.43643	9.15574	0.00315111
RTN4_ES_53592	0.275501	0.109067	0.695909	0.00315975
PLEKHG5_AP_463	3.44073	1.43478	8.25117	0.00317976
SIDT2_ES_18892	0.288484	0.119722	0.695133	0.00318973
CYHR1_AT_85617	0.266886	0.102801	0.692873	0.00321742
EIF3C_AP_35825	0.276056	0.109247	0.697564	0.00321856
BRSK1_AT_52059	0.179097	0.042111	0.761693	0.00323415
KLF3_AT_69020	0.276624	0.109556	0.698462	0.00323474
DENND4C_ES_85968	0.291189	0.121342	0.698775	0.00325722
RHOT2_RI_32938	0.280391	0.111608	0.704425	0.0032633
FEZ2_ES_53197	0.263435	0.100508	0.690469	0.00327371
AFMID_ES_94690	3.50504	1.44552	8.4989	0.00328418
DCTD_ES_71249	0.28007	0.111369	0.704315	0.0032857
JARID2_AP_75407	0.276923	0.109546	0.70004	0.00330245
ACY1_ES_390894	0.278335	0.110412	0.701647	0.00332245
ATP5A1_ES_300062	0.287065	0.118623	0.694689	0.00336525
RNF165_AT_45394	3.60057	1.42412	9.10326	0.00339779
NPRL2_AA_65041	3.5406	1.41081	8.88557	0.00340152
SPRTN_RI_10277	3.5353	1.40935	8.86817	0.00342023
MSANTD2_AP_19240	0.283214	0.112922	0.710318	0.00344865
SLC25A35_AT_39151	3.58989	1.42079	9.07053	0.00345303
COL1A2_ES_216825	3.482	1.43543	8.44649	0.00347572
RNF165_AT_45395	0.278609	0.110183	0.704492	0.00348697
RASGRP3_AP_53188	0.28198	0.114127	0.696702	0.00359519
PEX5_AD_20090	0.293212	0.121557	0.707266	0.00363752
YIPF3_ES_76290	3.68582	1.3827	9.82519	0.00367028
DCUN1D4_ES_69268	0.285903	0.113872	0.717833	0.00376606
TSTD1_ES_8526	3.31685	1.42035	7.74565	0.00379719
TRIM24_AD_81916	0.285693	0.11358	0.71862	0.0038191
KRT15_RI_40912	0.283311	0.11235	0.714422	0.00382423
GEM_AD_84552	0.282074	0.111506	0.713557	0.0038572
ELN_ES_80047	3.52447	1.39756	8.88829	0.00387123
CNTNAP3_AT_86465	3.47351	1.38545	8.70857	0.00390543
RASAL2_AP_9075	3.50734	1.39142	8.84092	0.00399427
TRAPPC6A_AD_50412	0.290044	0.115685	0.727195	0.00413796
TMEM205_RI_47673	0.286158	0.113438	0.72186	0.00414491
STRA13_ES_44266	3.48829	1.38309	8.79783	0.00419097
ARHGAP10_ES_70799	0.2913	0.116274	0.729793	0.00423478
LATS1_AP_78089	0.123813	0.0166864	0.918688	0.00426988
MEAF6_ES_1802	0.292048	0.116558	0.731759	0.0043267
VPS53_AT_38218	3.27008	1.39781	7.65012	0.00433484
GART_AT_60431	0.302285	0.125968	0.725387	0.00436653
TACC1_AP_83435	0.293518	0.120186	0.716829	0.00439407
FGF11_AP_38952	3.40796	1.36055	8.5364	0.00446863
PCDH1_AP_73829	3.40775	1.35973	8.54047	0.00450145
BEND6_AT_76572	3.2955	1.37224	7.91432	0.00453913
NSFL1C_ES_58506	3.39934	1.35643	8.51905	0.00458515
MCAT_ES_62569	0.294128	0.117208	0.738103	0.00465266
ULK3_ES_31767	3.43731	1.3632	8.66719	0.00466986
STK36_AA_57558	3.57277	1.33958	9.52884	0.00468001
LSMD1_ES_39064	0.296852	0.121722	0.723954	0.00469737
AFMID_ES_43811	0.30463	0.126766	0.732054	0.00471636
DCAF8_AD_8452	0.291127	0.115409	0.734385	0.00471909
RASAL2_AP_9074	0.291069	0.115316	0.734685	0.00474274
BAI2_ES_1499	3.4298	1.35917	8.65489	0.00479087
RAB3IP_AD_23354	3.4693	1.36258	8.83327	0.00481795
TTLL3_RI_63208	0.296329	0.118196	0.742921	0.00486838
CD8B_AT_54449	3.38241	1.34694	8.49387	0.00487707
TMEM108_AT_66828	3.4338	1.35734	8.68685	0.00488084
BTN3A2_AA_75616	3.35099	1.37375	8.17408	0.0048979
AFMID_ES_43795	3.2741	1.35984	7.88312	0.00490442
SAMD4B_ES_49806	0.291098	0.114812	0.73806	0.00497656
ERC1_ES_19658	0.297481	0.118688	0.74561	0.00500169
GRHL1_AP_52643	3.40818	1.35075	8.59944	0.00501708
PHF21A_ME_157593	0.298043	0.118965	0.74669	0.00504491
SYT15_RI_11436	0.29763	0.118695	0.746308	0.005046
BEND6_AT_76573	0.307494	0.127973	0.738847	0.00505708
SLC25A35_AT_39149	0.293379	0.116174	0.740882	0.0050743
C11orf1_AP_18686	3.3273	1.36559	8.10703	0.00509046
ZNF7_ES_85662	3.30319	1.36259	8.00761	0.00514702
ANAPC11_ES_44208	0.295222	0.11702	0.744797	0.00524284
HNRNPA1_ES_212642	0.30977	0.129026	0.743707	0.0052962
NABP2_AD_22410	0.299075	0.119153	0.750679	0.00530953
SPHK1_AD_43585	0.295024	0.116638	0.74623	0.00536045
ZNF675_AT_48822	3.41625	1.34202	8.69641	0.00537788
AFMID_ES_43844	0.303573	0.124808	0.738386	0.00541763
MYO1D_AP_40211	0.193076	0.0453002	0.822917	0.0054895
CCDC171_AT_85926	3.26061	1.34875	7.8825	0.00549566
TMEM108_AT_66827	0.295884	0.116943	0.748633	0.00549674
SCNM1_AD_7565	3.30449	1.35237	8.07445	0.00552779
MAGOHB_ES_20478	0.28247	0.105212	0.75837	0.00553746
B9D1_AA_39716	0.297211	0.117495	0.751817	0.00566364
EDC3_ES_31733	0.297803	0.11787	0.752415	0.00568697
JDP2_AP_28503	0.320264	0.137776	0.744459	0.00573853
ENTHD2_ES_44111	3.34161	1.32431	8.43184	0.00580731
ASNS_AP_80559	3.24492	1.3393	7.86198	0.0058241
L3MBTL4_AT_44551	0.297334	0.117243	0.75405	0.00582789
ZBTB25_AA_27884	0.307054	0.126392	0.74595	0.0058494
ZC3H14_ES_28716	0.307192	0.12632	0.747047	0.00589383
MED23_ES_77620	0.285529	0.106488	0.765594	0.00590325
DMKN_ES_49197	3.18762	1.35242	7.51318	0.00594621
BCLAF1_ES_77906	0.285747	0.106455	0.766998	0.00601538
KAT6B_AD_12266	3.21657	1.33169	7.76932	0.00601678
HNRNPA1_ES_485363	0.31487	0.1311	0.75624	0.0060183
TMEM218_AA_19279	0.307285	0.126041	0.749156	0.00603043
PRMT5_ES_26670	3.39816	1.33535	8.64756	0.00611867
CCT3_ME_99558	0.299069	0.117857	0.758907	0.00612273
TTC23_AA_32613	0.31898	0.135909	0.74865	0.00614558
CLDN7_AP_38894	3.15854	1.31738	7.57285	0.00614845
C21orf59_AA_60358	3.21813	1.32874	7.79411	0.00616017
IL17RE_ES_63249	3.31082	1.31308	8.34794	0.00616607
RASSF1_ES_65021	0.315954	0.13145	0.759433	0.00622042
AK2_ES_1654	0.301366	0.119141	0.7623	0.00626286
USP19_AA_64835	3.17541	1.34316	7.50709	0.00626949
TRIM6_AP_14051	3.10193	1.34755	7.14035	0.00627159
ATF3_AA_9737	3.22962	1.32495	7.87231	0.00635711
RNF181_ES_534110	3.26618	1.29967	8.20817	0.00638838
PPFIA1_ES_17394	0.303081	0.120016	0.765384	0.00642478
C11orf70_AT_18437	3.25285	1.29634	8.16224	0.00647633
HIST1H2BN_AT_75711	0.313083	0.129258	0.758332	0.00651341
CCL4L1_AA_40424	0.288962	0.107622	0.775855	0.00653235
SCARA5_AT_83195	3.14942	1.40414	7.06401	0.00658755
C19orf82_ES_47383	0.31891	0.132829	0.765676	0.00659234
TVP23C_AT_39354	3.20973	1.31589	7.8292	0.00669661
UNC50_AA_54647	0.314831	0.13011	0.761804	0.00673404
ING4_ES_19918	0.304542	0.120375	0.770476	0.00676894
SRPK2_ES_97698	0.305421	0.12099	0.77099	0.00677963
C1orf50_AT_2110	3.118	1.29936	7.48211	0.00683324
METTL23_ES_43647	0.309645	0.123394	0.777023	0.00684735
DCTD_ES_71245	3.22998	1.28675	8.10788	0.00685775
TTC38_ES_62703	0.307118	0.121856	0.774041	0.00692251
AGAP5_ES_402436	3.11939	1.32289	7.35553	0.00693487
C11orf1_AP_18688	0.313432	0.128556	0.764179	0.00695638
ARPP19_ES_30689	0.292287	0.109007	0.783724	0.0069772
ASNS_AP_80560	0.316025	0.130384	0.765981	0.00702564
SPDYE2_AP_97675	3.10858	1.29451	7.46483	0.00703164
VPS28_AD_85607	0.310711	0.123743	0.780177	0.00704508
TMCC1_AP_66750	3.25602	1.28939	8.22228	0.00706563
KPTN_ES_50650	0.321734	0.133932	0.772872	0.00708071
EEF1D_ES_85447	3.03762	1.3059	7.0657	0.00709637
FXYD1_AP_49055	0.313296	0.12818	0.765757	0.00712522
SCUBE2_ES_14297	3.19795	1.27665	8.0107	0.00719906
CBFB_AD_36924	0.293603	0.109427	0.787769	0.00725167
LILRB4_ES_51931	0.327978	0.140218	0.767158	0.00725324
COX18_AA_69479	3.09376	1.28874	7.42689	0.00727326
FAM111A_AA_16027	3.24208	1.28404	8.18594	0.00727493
ENOPH1_AD_69708	0.313215	0.12503	0.784638	0.0072893
SLC7A6_RI_37208	3.23172	1.28215	8.14572	0.00731309
CHTOP_AD_7748	0.32215	0.133736	0.776008	0.00733502
TMEM106A_ES_41699	3.01895	1.29872	7.01772	0.00737537
WNT7B_AP_62674	0.323857	0.134832	0.777879	0.00742639
C19orf25_AA_46505	0.310346	0.12313	0.782221	0.00746725
SUPT20H_ES_25661	0.319045	0.131697	0.77291	0.00747938
BTN2A2_AD_75655	0.314009	0.125202	0.787537	0.00751669
MTMR2_ES_18404	0.297937	0.111537	0.795848	0.00753481
BCL2L12_ES_51035	3.12095	1.29133	7.54287	0.00754887
ABI1_ES_11042	0.310501	0.123096	0.783217	0.00755426
HHLA3_ES_3402	3.18066	1.26777	7.97984	0.00763184
CDHR1_AT_12398	3.09078	1.2991	7.35346	0.00765088
TMEM168_ES_81458	0.31514	0.125744	0.789808	0.0076586
C16orf13_ES_32921	3.0644	1.27822	7.34654	0.0076883
ENPP2_AD_85006	0.326743	0.136318	0.783179	0.00774486
SEC14L2_AA_61739	3.08296	1.27748	7.44014	0.00786575
YWHAZ_ES_84732	3.11714	1.28538	7.55929	0.00787318
MEAF6_ES_1798	0.316286	0.126184	0.792785	0.00787435
PHACTR1_AT_75367	0.326791	0.136067	0.784851	0.00791739
CDHR1_AT_12397	0.325262	0.136659	0.774156	0.00797709
RPS6KA4_AA_16648	3.19452	1.26664	8.05675	0.00799099
DBNDD2_AP_59536	3.15022	1.25738	7.89246	0.00804311
FOSB_AA_50462	0.317747	0.126876	0.79576	0.00806422
RFC5_ES_24685	0.313642	0.124378	0.790908	0.00809388
ZMIZ2_ES_79559	3.04089	1.26821	7.29138	0.00814238
C19orf60_AA_48492	0.335091	0.143951	0.780031	0.00814291
AAMDC_ES_17981	0.327753	0.136186	0.788786	0.0082312
STAU1_ES_59740	0.327732	0.136166	0.788802	0.00823524
TMUB2_AD_41811	0.321371	0.131995	0.782445	0.00825312
FAM76B_ES_18380	3.10808	1.27744	7.56213	0.00826199
METTL6_AT_63574	0.314791	0.124862	0.79362	0.00828506
DERL2_RI_38705	0.314892	0.124919	0.793772	0.00829361
LGALS9_ES_39857	3.05127	1.26684	7.34921	0.00830086
ATRNL1_AT_13219	0.298833	0.111275	0.802525	0.00831314
FNDC3A_AP_25872	0.329763	0.137498	0.790874	0.00833337
RAD51C_AT_42711	2.9938	1.27974	7.00363	0.00834387
U2AF1_ES_60778	3.03753	1.2648	7.29493	0.00835079
TMEM205_AA_47668	0.314258	0.124404	0.793846	0.0083777
CD8B_AT_54451	0.319021	0.127252	0.799785	0.00839407
EPB41_ES_1413	3.14671	1.24995	7.92175	0.00849475
ZNF7_ES_85667	3.16525	1.25547	7.98012	0.00850099
SHROOM4_AP_89138	0.326153	0.134344	0.791817	0.00858456
NDUFAF6_ES_84596	3.15941	1.25343	7.96367	0.00859364
EXD3_ES_88302	0.316505	0.125523	0.798063	0.00862317
HERPUD1_ES_36506	3.01434	1.25744	7.226	0.00866365
MORC4_AD_89814	0.317061	0.125823	0.798963	0.00867164
C15orf61_AP_31327	3.01388	1.25717	7.22533	0.00868216
CTSL_AD_86778	3.02619	1.28207	7.14301	0.00869111
GJA5_AP_7386	3.11496	1.24314	7.80521	0.00873108
DLC1_AP_82763	0.325932	0.13454	0.789593	0.00873874
FADS2_AP_16292	3.09273	1.26843	7.54078	0.00874419
MFF_ES_57813	0.320972	0.128063	0.804475	0.00874451
ABI1_ES_11048	3.01164	1.28034	7.08405	0.0087544
WIBG_ES_22293	0.327093	0.135315	0.790671	0.00876719
PSMD11_RI_40209	3.14942	1.24917	7.9404	0.0088097
MRPL55_ES_10127	3.05532	1.26363	7.38745	0.00882261
C11orf49_RI_15609	0.326056	0.13445	0.79072	0.00887566
NF2_ES_61626	0.327618	0.137274	0.781893	0.00890741
OGFOD2_AP_25005	0.301214	0.112003	0.810064	0.00891179
CBWD5_AT_86499	0.333082	0.138945	0.798469	0.00891558
THEM4_AT_7676	3.05186	1.2615	7.38316	0.00894104
THEM4_AT_7675	0.327669	0.135443	0.792706	0.00894104
ELMOD3_RI_54205	0.326524	0.134604	0.792089	0.00895765
PRMT1_ES_51042	3.12516	1.24089	7.87071	0.0089585
RASSF7_RI_13689	0.339781	0.145783	0.791937	0.00911516
TP53I11_ES_15500	3.13194	1.2424	7.89524	0.00914628
MRPL55_ES_10111	3.03477	1.25587	7.33346	0.00919954
GUSB_ES_79862	0.33489	0.139794	0.802261	0.00920609
ZNF197_AT_64375	3.09638	1.23467	7.76529	0.00920823
GRSF1_AP_69451	2.98344	1.24547	7.14666	0.00925722
SMAGP_AP_21828	0.328837	0.135691	0.796912	0.00937273
ITGB4_ES_43489	3.08395	1.23079	7.72736	0.00937328
KLC1_ES_29476	0.320115	0.1269	0.807515	0.00938624
MUTYH_AP_2593	3.30253	1.22669	8.89121	0.00938706
THYN1_RI_19548	0.320101	0.126856	0.807722	0.00939893
ZNF197_AT_64376	0.324093	0.129235	0.812754	0.00943635
RCE1_AP_17131	2.91449	1.254	6.77371	0.00951723
OSR1_AP_52743	0.321331	0.127463	0.810065	0.00956791
RASGRP3_AP_53186	3.02676	1.26629	7.23477	0.0095804
FAM110A_ES_58470	0.321185	0.127329	0.810185	0.0095969
FRYL_ES_69225	0.335121	0.141912	0.791379	0.00963785
SZRD1_AA_809	3.10963	1.23248	7.84582	0.00969967
C15orf61_AP_31326	0.337017	0.140583	0.807924	0.00970914
LETMD1_ES_21747	0.337251	0.140684	0.808462	0.00974758
ZNF263_ES_33511	0.305627	0.113713	0.821431	0.00976364
MRE11A_AD_18339	0.326103	0.130115	0.817304	0.00978061
RMDN1_ME_100816	0.33227	0.137438	0.803296	0.00979274
NAP1L4_ES_13939	0.325702	0.129844	0.816992	0.00979818
SPDYE2_AP_97676	0.336642	0.140136	0.808698	0.00980815
CX3CL1_AP_36541	2.96408	1.23576	7.1096	0.00982433
ZNF180_ES_50335	2.97415	1.25934	7.02396	0.00985146
C19orf24_AP_46446	3.05944	1.22164	7.66201	0.00986509
TCEB1_ES_84208	0.322355	0.127735	0.8135	0.00988044
DCAF8_ES_8447	0.337515	0.140556	0.81047	0.00996732
TMUB2_ES_41808	0.338396	0.141184	0.81108	0.00996984
CCNL1_AD_67385	0.307831	0.114804	0.825402	0.00999179
ERLIN1_RI_12788	0.307635	0.114676	0.825278	0.00999775
SLC35E2B_ES_207	0.323379	0.1282	0.81571	0.0100657
CCDC77_ES_19600	0.339589	0.146532	0.786997	0.0101032
ANKMY1_AA_58259	3.24333	1.20924	8.69899	0.0101254
DGKE_AT_42596	3.04295	1.21466	7.62313	0.0102816
ACRBP_AT_19902	3.05071	1.2151	7.6593	0.0103249
ZNF28_AP_51621	2.9848	1.23396	7.21986	0.0104267
KCNH6_AT_42933	3.07275	1.21871	7.74734	0.0104598
MED11_AA_38579	0.340974	0.142328	0.816869	0.0104743
TMEM205_AD_47677	0.328736	0.130976	0.82509	0.0104985
VWA9_ES_31223	0.335201	0.137937	0.814573	0.0105083
UBAP1_ME_86148	3.07998	1.21817	7.78732	0.0105723
RAD51C_AT_42712	0.345	0.14724	0.808376	0.01067
CX3CL1_AP_36540	0.341237	0.142238	0.818645	0.010672
SH3BP2_AP_68594	0.336828	0.139397	0.813881	0.0107214
GRB2_AP_43439	2.90854	1.24087	6.81748	0.0107996
GOLGA2_ES_87727	3.06265	1.21318	7.7316	0.0108519
CLDN7_AP_38892	0.342619	0.14297	0.821062	0.0108698
PILRB_AA_80930	0.337876	0.139853	0.816286	0.0109368
CD74_ES_152982	0.336789	0.138844	0.816936	0.011076
NLRP1_ES_38724	0.330551	0.131464	0.831129	0.0111564
TTC22_AT_3174	2.90854	1.21349	6.9713	0.0111642
IL17RC_ES_63262	2.95647	1.22191	7.15333	0.011176
LDLRAD4_AP_44737	3.04731	1.20733	7.69145	0.0111865
CEP70_AT_66998	0.336849	0.138739	0.817845	0.0111867
GART_AT_60430	2.84562	1.22467	6.61204	0.011253
FBXO18_AP_10671	0.344371	0.143684	0.825365	0.0112798
PTRH2_AP_42790	2.85495	1.22534	6.65178	0.0112925
PTRH2_AP_42789	0.350269	0.150336	0.816097	0.0112925
TMEM9_RI_9354	0.351003	0.150877	0.816582	0.0112958
LEMD2_AP_75766	2.84107	1.22363	6.5965	0.0113025
EDF1_RI_88229	3.00242	1.19798	7.52474	0.0113387
BIVM_ES_26224	0.344155	0.143444	0.825705	0.0113394
DCAF5_AP_28120	2.84216	1.22315	6.60418	0.0113581
UBR5_AP_84776	2.79745	1.26256	6.19827	0.0113789
RAC1_ES_78720	0.351403	0.150994	0.817808	0.0114215
AIMP2_ES_97374	0.345131	0.144012	0.827121	0.0114476
ACOT7_AP_390	0.344965	0.143859	0.827203	0.0114712
DISC1_AT_10282	2.8952	1.20802	6.93876	0.0115129
SLC6A9_AT_2538	0.329026	0.130194	0.831513	0.0115171
PGAP2_AD_14004	0.329241	0.130362	0.831528	0.0115342
CCDC88C_AP_28873	0.351497	0.15079	0.819355	0.0116012
SENP6_AT_76794	2.98738	1.19278	7.48208	0.0116589
SOGA2_AP_44571	2.94468	1.21483	7.13775	0.0116599
LTBP3_ES_16865	2.92762	1.21317	7.06493	0.0116619
SERTAD3_AP_49902	2.88785	1.20528	6.9193	0.0116932
XRRA1_AA_17786	0.345732	0.144119	0.829391	0.0117053
DGKE_AT_42595	0.33495	0.133677	0.839274	0.011762
L3MBTL4_AT_44550	2.96688	1.21419	7.2496	0.0117872
NBPF3_AA_967	0.346476	0.147232	0.815351	0.0118053
C12orf73_RI_24077	0.330653	0.130888	0.835306	0.0118833
EIF2B4_ES_194221	0.346922	0.144721	0.83163	0.0118983
ASCC1_ES_12081	0.341337	0.141006	0.826284	0.0119463
SH3YL1_ES_52503	0.335406	0.133766	0.841	0.0119523
TXN2_AP_62048	2.98436	1.18948	7.48764	0.0119595
ADD3_AP_13076	2.93175	1.2093	7.10758	0.0120157
MTMR14_ES_63115	2.95419	1.20866	7.22059	0.0121631
USP37_AD_57490	0.343048	0.14194	0.829097	0.0121779
DCLRE1C_ES_10849	0.34835	0.145401	0.834571	0.0121791
CD97_ES_47968	2.96797	1.18482	7.4348	0.0122171
SENP6_AT_76793	0.337182	0.134627	0.844498	0.012258
TMEM205_RI_47656	2.86751	1.1969	6.86993	0.0122733
TTC22_AT_3175	0.348512	0.145404	0.835337	0.0122763
NOL8_AA_86848	0.342781	0.141502	0.830367	0.0123717
SYTL2_ES_18150	0.34431	0.14258	0.831457	0.0123958
APTX_ES_86085	2.89873	1.20123	6.99502	0.0124771
LIMCH1_ES_69123	0.337719	0.134747	0.846428	0.0124789
SEPT2_ES_58365	0.34831	0.144994	0.83672	0.0124803
GHDC_AA_41023	0.356594	0.153448	0.82868	0.0124849
ZNF587B_AP_52344	2.84251	1.21363	6.65758	0.0125645
RASSF7_ES_13693	2.84388	1.21314	6.66668	0.0126261
NDUFAF6_ME_84594	2.98716	1.18514	7.52918	0.012643
R3HDM1_ES_55444	2.84524	1.21286	6.6746	0.0126477
TRAPPC12_AD_52561	0.337759	0.134556	0.847836	0.0126649
OCEL1_ES_48244	2.78534	1.21808	6.36912	0.0126778
AFMID_ES_99319	0.351524	0.149784	0.824982	0.0127113
CCDC106_RI_52127	0.350065	0.145953	0.839626	0.0127341
ACSM3_ES_34389	2.98836	1.18403	7.5423	0.0127637
ZDHHC4_ES_78750	0.345166	0.142677	0.83503	0.0127963
TCOF1_ES_74071	0.343793	0.141775	0.833669	0.0128231
PTPRU_AD_1428	0.339324	0.13544	0.850122	0.0128413
CCDC41_ES_23730	0.351195	0.14661	0.841264	0.0128684
EIF3K_AD_49686	2.94522	1.17575	7.37771	0.0128764
EFCAB13_AT_42071	2.85448	1.21129	6.72676	0.0128919
PCBD2_AT_73438	2.8875	1.1953	6.97537	0.0129352
GLUL_RI_9149	2.92557	1.19729	7.14858	0.0129445
TUBB6_AT_44667	0.350293	0.1484	0.826857	0.0129767
KIF23_ES_31397	0.339489	0.135396	0.851227	0.0129907
AFMID_ES_94692	2.88992	1.19445	6.992	0.0130497
SH2B1_AP_35865	2.85323	1.18766	6.85455	0.0130716
PROM1_ES_68825	2.84724	1.18674	6.83114	0.0130826
SMARCD3_ES_82365	2.85093	1.20785	6.72918	0.0130901
TFDP1_AP_26384	0.350467	0.148309	0.828187	0.013158
PIGA_AD_88555	0.352009	0.14684	0.843843	0.013166
RABL6_ES_88217	2.7858	1.19716	6.48258	0.0132054
PLA2G6_ES_62208	2.83888	1.18442	6.80437	0.0132172
MRPL55_ES_10109	2.85269	1.20667	6.74402	0.0132332
TPM1_AA_31008	0.358143	0.153553	0.835327	0.013284
KIAA1715_ES_56102	0.348352	0.14387	0.843464	0.013313
TBC1D8B_AT_89806	0.346421	0.142974	0.839366	0.013318
SH2B1_AP_35867	0.351594	0.146338	0.844744	0.0133714
SEC23A_AP_27346	0.336643	0.133281	0.850303	0.0133826
TBC1D8B_AT_89808	2.881	1.19024	6.97354	0.0133864
NME6_ES_64587	0.348835	0.144473	0.842274	0.0135281
USP49_AT_76147	2.96423	1.17403	7.48417	0.0135322
PRKCSH_AP_47708	2.82854	1.1801	6.77961	0.0135493
ABCC5_AA_67818	2.90472	1.1888	7.09741	0.0135701
WNK1_ES_19629	0.338309	0.134166	0.853072	0.0136215
GORASP1_AP_64146	2.82801	1.17883	6.78438	0.0136753
NFIC_ES_46679	2.86212	1.18476	6.91428	0.0137336
HMOX2_ES_33749	0.360588	0.154692	0.840536	0.0138364
TRIM33_ES_4324	2.80679	1.19642	6.5847	0.0138885
TMEM205_ES_47660	0.339495	0.134659	0.85592	0.0139214
MRPL55_ES_10120	2.76779	1.18868	6.4447	0.0139309
VPS28_RI_85606	0.360441	0.154426	0.841295	0.0139765
ANKRD42_AT_18051	2.85501	1.18118	6.90077	0.014034
IFI44_ES_91013	0.362579	0.155957	0.842944	0.0140575
R3HDM1_ES_55443	0.350831	0.14525	0.847384	0.0140963
DUSP28_RI_58266	0.342521	0.136321	0.860619	0.0141125
KRBA2_AP_39171	0.351561	0.145705	0.848253	0.0141669
LRRC49_AP_31446	3.16704	1.35371	7.40938	0.0142553
DCAF17_ES_55934	0.355923	0.14836	0.853873	0.0142951
NINJ2_AP_19605	0.341018	0.135261	0.859768	0.0143432
BCS1L_ES_57545	0.344057	0.137097	0.863444	0.0143601
SLC16A3_AP_44300	2.74829	1.18209	6.38962	0.0144014
EPB41L2_AP_77527	0.351621	0.145439	0.850099	0.0144396
CAMTA2_AA_38637	2.80258	1.169	6.71896	0.0144668
UCHL5_AT_9240	2.78907	1.18897	6.54254	0.0144804
RBM47_AP_69088	2.86792	1.17691	6.98861	0.0145156
SNAPC5_ES_31278	0.345212	0.137691	0.865496	0.0145228
C19orf44_ES_48173	2.7978	1.16796	6.70202	0.0145231
TBCA_AA_72601	2.80295	1.16817	6.72547	0.0145538
ATP5J_AD_60275	0.352754	0.146098	0.851724	0.0145828
ESRRA_AP_16631	0.357131	0.148891	0.856616	0.0146209
CCDC163P_ES_2688	0.3425	0.135832	0.863615	0.0147745
NAP1L1_ES_23489	0.356717	0.148405	0.857434	0.0147813
AFMID_ES_43801	2.7755	1.18409	6.50576	0.0148642
RBM6_ES_64948	0.3471	0.138578	0.86939	0.0149319
KCNAB2_AP_360	2.86498	1.17098	7.00963	0.0150417
UBE2E3_AP_56408	2.89182	1.15078	7.26694	0.015058
ZNF707_AP_85472	0.157704	0.0212413	1.17086	0.0151448
NBPF12_ES_7360	2.72712	1.17317	6.33938	0.0151703
SORBS1_ES_12637	0.352875	0.14547	0.855987	0.0151704
GGA3_ES_43410	0.343562	0.136092	0.867318	0.0152469
NUTF2_AP_37145	2.81189	1.16499	6.78694	0.0153505
GRB2_AP_43438	0.362515	0.15478	0.849058	0.0153836
COL4A3BP_ES_72518	0.344885	0.136824	0.869331	0.0154202
NAV1_AP_9389	0.32899	0.122736	0.881848	0.0154354
YPEL5_ES_53106	0.345049	0.136864	0.869906	0.0154913
SENP1_AP_21408	2.86496	1.14373	7.1765	0.0155113
PARP2_AD_26429	0.363835	0.154982	0.854135	0.0155195
BAZ2B_ES_55698	0.355422	0.146971	0.859522	0.0155435
TXN2_AP_62049	0.348527	0.138905	0.874491	0.0156075
SCAF4_AA_60336	2.76858	1.15558	6.63304	0.0156185
MCCC1_ES_67775	2.80359	1.16183	6.76533	0.0156216
INSIG1_ES_82433	0.354526	0.146159	0.859942	0.0156361
COQ4_RI_87738	0.369107	0.159027	0.85671	0.0156568
DMPK_AP_50520	2.76989	1.15541	6.64033	0.0156577
SSBP1_AD_82055	0.344023	0.136054	0.869887	0.0156644
ADAMTS16_AT_71515	2.80072	1.161	6.75628	0.0156856
MYL6_ES_22384	2.75907	1.17456	6.48112	0.0157315
PLEKHM1_ES_41974	2.85908	1.14129	7.16238	0.0157385
TTC13_ES_10260	2.89104	1.14678	7.28828	0.0157392
RCE1_AP_17130	0.368587	0.158532	0.856967	0.0157562
CYFIP2_AP_74322	0.356965	0.147835	0.861936	0.0157904
PSMC3IP_AD_41076	0.361246	0.150596	0.86655	0.0158094
ENAH_ES_9989	0.363135	0.154674	0.852545	0.0158599
C1orf116_ES_9608	2.81623	1.16051	6.83418	0.015863
HLTF_RI_67210	2.75142	1.18708	6.37726	0.0159527
GPATCH2L_AP_28539	2.75495	1.17189	6.47649	0.0159997
PCBP4_AA_65125	0.356686	0.147362	0.863351	0.0160135
GPATCH2L_AP_28538	0.363001	0.154385	0.853513	0.0160313
ZNF276_AD_38139	0.356015	0.146806	0.863362	0.0160419
EGR3_AP_83054	0.357833	0.148184	0.864093	0.0160587
NUTF2_AP_37146	0.362425	0.151192	0.868772	0.0160626
C1D_ES_53822	0.363236	0.156371	0.843764	0.0160962
ATXN2L_RI_35843	0.36284	0.151454	0.869259	0.0160977
TP53BP2_ES_9930	2.76174	1.17001	6.51893	0.0161655
FAM72A_AP_9576	0.364379	0.155233	0.855308	0.0161973
SERTAD3_AP_49901	0.36318	0.15159	0.870111	0.016206
KRBOX4_ES_88892	0.371208	0.159957	0.861452	0.0162468
EFCAB14_ES_2825	0.363442	0.151725	0.870585	0.0162583
CFLAR_AT_56794	2.87819	1.14104	7.25998	0.0162853
CDV3_AA_66842	2.69586	1.16061	6.26198	0.0162967
INTS6_AP_25934	0.363104	0.151435	0.870633	0.0163038
C6orf141_AT_76448	0.362918	0.15122	0.870975	0.0163613
ZNF786_ES_82164	0.364601	0.155222	0.856408	0.0163786
SLC25A37_AA_83082	0.364117	0.15204	0.872017	0.0164319
FCRL3_RI_8348	2.79377	1.15386	6.76437	0.0164335
PPP3CC_ES_83012	0.370861	0.159454	0.86256	0.0164398
DNAJC25_ES_87230	0.359252	0.148754	0.867622	0.0164971
VCAN_ES_72702	2.78505	1.15248	6.73027	0.0165213
DDX11_AA_20964	2.73852	1.16587	6.43254	0.0165399
C16orf93_ES_94146	2.87313	1.1384	7.25133	0.0165612
TXNRD1_ES_24106	2.78044	1.15151	6.71367	0.0165912
SMAD4_AP_45559	2.74533	1.14537	6.58028	0.0166018
APOPT1_ES_29464	0.3684	0.159898	0.848781	0.0166069
SFXN2_ES_12968	2.732	1.16473	6.40817	0.0166106
TUBB6_AT_44669	2.75194	1.16519	6.49951	0.0166264
EIF5A_AP_38907	2.67226	1.16957	6.10563	0.0166281
AFMID_ES_43798	2.7409	1.14419	6.56581	0.0166911
TATDN1_ES_138620	0.372313	0.160224	0.865142	0.016747
JARID2_AP_75408	2.77358	1.1491	6.6946	0.0168087
USF1_AD_8533	2.7833	1.14917	6.74119	0.0168861
ZFYVE28_AT_68561	0.360871	0.14951	0.871032	0.0169117
IFI27L1_ES_29060	2.77633	1.1482	6.71314	0.016953
PCBD2_AT_73439	0.360577	0.149214	0.871338	0.0169824
LRRC42_ES_3101	0.373842	0.161019	0.86796	0.0171067
TOP3A_AD_39609	0.373743	0.160945	0.867898	0.0171084
CCNL1_ES_67389	2.85314	1.13208	7.1907	0.0171107
TRAPPC4_ES_19069	2.71146	1.17271	6.26926	0.0171802
PYCR1_RI_44247	0.364829	0.151684	0.877483	0.0172422
TAMM41_ES_63410	0.366596	0.155584	0.863793	0.0173478
THOP1_AP_46624	2.76099	1.14362	6.66573	0.0173569
PTPN4_AP_55140	2.63488	1.16108	5.97942	0.0173585
MRPL55_ES_10142	2.6688	1.14924	6.19756	0.017407
RPS3A_ES_70823	0.374226	0.160972	0.869998	0.0174247
ASCC2_ES_61685	0.354913	0.141574	0.889733	0.0174444
TMCC2_AP_9530	0.350579	0.138833	0.885275	0.0174472
FAM21C_ES_11375	0.368375	0.156874	0.865027	0.0174697
ZNF223_AT_50272	0.368881	0.1572	0.865603	0.0175118
B9D1_RI_39715	0.36943	0.157648	0.865713	0.0175166
CCL4L1_AA_40409	2.75419	1.14162	6.64457	0.0175311
PSRC1_RI_4001	0.368826	0.157146	0.865644	0.0175574
SENP6_ES_76797	2.75307	1.14131	6.64095	0.0175582
LEF1_ES_70294	0.368111	0.15657	0.865463	0.0175658
BPTF_AD_43116	0.367375	0.153239	0.880743	0.0176056
SLC27A1_AT_48311	2.73414	1.13588	6.58124	0.0176471
ECHDC1_ES_77467	2.75541	1.14067	6.65598	0.0176792
SNX21_AT_59616	0.369382	0.157222	0.867837	0.0178524
SNX21_AT_59617	2.70723	1.15229	6.36044	0.0178524
SLC43A3_AP_15833	0.351254	0.138927	0.888084	0.0179006
HMBS_AD_19096	2.75046	1.13818	6.64661	0.017929
AFMID_ES_43800	2.6551	1.14346	6.16508	0.0180002
SFR1_AP_13037	2.71172	1.13148	6.49894	0.0180034
ZDHHC16_ES_12708	0.376378	0.161975	0.874577	0.0180169
SLC27A1_AT_48310	0.366948	0.152437	0.883321	0.0180432
PRICKLE4_AP_76133	0.376167	0.161691	0.875135	0.0181289
SLC20A2_AP_83728	2.75139	1.1367	6.65975	0.0181454
THTPA_ES_26764	2.69195	1.14886	6.30764	0.0181504
ZNF19_AT_37449	2.74232	1.13542	6.62341	0.0182043
ZFP64_AP_59807	0.369457	0.154136	0.885575	0.0182406
KANSL3_AA_54567	0.362889	0.149435	0.881241	0.018386
DONSON_ES_60445	0.354473	0.140577	0.893823	0.0184861
STEAP3_ES_55101	0.370005	0.154305	0.887228	0.0185019
LEMD2_AP_75767	0.37824	0.162875	0.878378	0.0185452
ULK4_AT_64258	0.376175	0.161267	0.877474	0.0185492
EPS8L1_AP_52007	2.63825	1.16405	5.97946	0.0185608
XRCC3_AT_29496	2.63589	1.151	6.0364	0.0185663
USP49_AT_76148	0.353821	0.140041	0.893947	0.0185869
ZNF19_AT_37450	0.365871	0.151471	0.883745	0.0186161
MPV17_AA_52976	0.372974	0.159163	0.87401	0.0186365
ERLIN2_AP_83344	0.366166	0.151669	0.884013	0.0186365
SFR1_AP_13035	0.363937	0.149942	0.883343	0.0186541
CEP63_AP_66875	2.73224	1.13077	6.60181	0.0187007
ZNF384_ES_19923	2.72728	1.13013	6.58155	0.0187392
PDE4DIP_AA_4419	0.369067	0.155901	0.873696	0.0187667
BSG_ES_46305	2.69776	1.12476	6.47061	0.0187674
SH2D3A_RI_47085	0.353887	0.139956	0.894827	0.01879
ZNF395_AP_83210	2.63767	1.13589	6.12497	0.018811
ATRX_ES_89534	2.68304	1.14275	6.29942	0.0188176
NNT_AP_71963	0.355313	0.140828	0.896468	0.0188779
GMPPA_RI_57711	0.38089	0.166563	0.871007	0.0188923
CABYR_AD_44864	2.73139	1.12895	6.60837	0.0189399
C9orf9_AP_87993	2.61831	1.14708	5.97654	0.0189462
TBC1D3_AP_40562	2.64022	1.13494	6.14196	0.0189537
C17orf104_AT_41879	2.6585	1.15401	6.12441	0.019009
DMPK_AP_50519	0.371623	0.154964	0.891199	0.0190472
IGSF1_AT_90115	0.372303	0.155434	0.891758	0.0190796
ZNF587B_AP_52345	0.375067	0.160282	0.877671	0.0191114
XRCC3_AT_29495	0.380951	0.166301	0.872661	0.0191234
FNBP1_AA_87882	2.68488	1.12088	6.43121	0.0191379
SNAPC2_AP_47196	2.66403	1.13818	6.23548	0.0192498
ZNF585B_RI_49462	2.65897	1.13635	6.22177	0.019441
TSPAN14_ES_12379	0.378579	0.162138	0.883952	0.0194529
CLEC7A_ES_20315	2.62325	1.12814	6.09978	0.0197318
DCN_ES_23664	0.374006	0.156026	0.896522	0.0197804
EVL_AP_29241	0.385114	0.168924	0.877987	0.019801
TSTD1_ES_8527	2.66018	1.13386	6.24116	0.0198043
IQCB1_ES_96476	0.365984	0.150211	0.891708	0.0198379
DTX2_ES_80174	2.66935	1.11454	6.39315	0.0198592
HMGCLL1_AT_76534	0.370118	0.153363	0.893224	0.0199166
DCAF8_AP_8436	0.369544	0.152916	0.893059	0.0199287
SOGA2_AA_44580	2.61771	1.12618	6.08467	0.0199444
BCS1L_AD_57552	0.37482	0.156381	0.898381	0.0200575
MPRIP_ES_39457	2.70403	1.13133	6.46296	0.0200708
CLEC2D_AD_20236	2.70127	1.11844	6.52414	0.0200773
CCDC90B_AD_18086	0.38335	0.165097	0.890128	0.0202394
DCAF16_ES_96683	0.371138	0.153813	0.895524	0.020245
ATG4B_ES_58402	0.381687	0.163794	0.889441	0.020251
CSDE1_ES_4338	0.375267	0.156511	0.899778	0.0202861
PUF60_ES_85503	0.371382	0.153909	0.896141	0.0203341
WDR6_AA_64803	0.370765	0.15342	0.896015	0.0203622
TTC12_AD_18780	0.383807	0.165325	0.891021	0.0203691
SLC6A9_AT_2536	2.69878	1.11606	6.52603	0.0203776
DCAF5_AP_28119	0.384018	0.165461	0.891265	0.0203872
ENOSF1_AT_44464	2.6964	1.11557	6.51734	0.0204192
LDLRAD4_AP_44738	0.367784	0.150979	0.895921	0.0204301
TADA2A_AT_40520	0.371823	0.154105	0.897133	0.020476
CAPRIN2_AA_20942	0.375918	0.15665	0.902103	0.0206764
FN1_ES_384489	2.61823	1.12042	6.11833	0.0206785
TRIM6_AP_14050	0.383269	0.16453	0.892817	0.0206962
AOAH_ES_79262	0.372891	0.154588	0.899471	0.0208123
NMRK1_ES_86630	0.372544	0.15432	0.899356	0.0208305
C14orf2_ES_29533	0.384169	0.165112	0.893852	0.0208449
SEPT2_ES_58372	2.65058	1.10637	6.3501	0.0208482
STK36_AP_57555	0.377163	0.157384	0.903853	0.0208583
MLPH_AP_58111	2.67959	1.11043	6.46615	0.0209858
ERMAP_AP_2122	0.379382	0.160804	0.895072	0.0210583
SHF_AP_30408	0.291496	0.0867461	0.979526	0.0210961
GLB1_AP_63829	2.6064	1.13455	5.98768	0.0211296
ITGA6_ES_55968	0.384713	0.165226	0.895767	0.02113
BCL2L11_ES_54956	0.377104	0.157072	0.905368	0.0211352
LMAN2L_ES_54576	0.379267	0.161466	0.89086	0.0211454
NEDD4L_AP_45651	2.64936	1.12229	6.25432	0.0211497
GMPR2_ES_26925	0.378385	0.160677	0.891074	0.0211718
PRX_RI_49900	2.5882	1.11528	6.00639	0.0212109
SORBS1_ES_12630	0.378547	0.158061	0.906602	0.0212528
PHF8_AP_89231	2.69043	1.10871	6.52868	0.0212943
THNSL2_ES_54472	0.373374	0.154465	0.902521	0.0213371
INPP4A_AD_54629	0.378667	0.160644	0.892585	0.0214292
GNG5_RI_3606	0.379206	0.158336	0.908178	0.0214935
NSUN5_RI_79935	0.360431	0.142233	0.913367	0.0215613
PAOX_ES_13557	0.37098	0.152388	0.903134	0.0215777
DYRK1A_AP_60566	2.75066	1.09141	6.93248	0.0216148
DMTF1_ES_80313	2.63554	1.09966	6.31656	0.0217059
TMEM63A_AP_9999	2.58404	1.11104	6.00992	0.0218161
MZF1_AP_52485	2.69253	1.10431	6.5649	0.0218909
SPATA20_ES_42427	2.71985	1.08473	6.81977	0.0219568
RABL5_AT_81059	2.62876	1.09691	6.29986	0.0220551
EXD2_ES_28136	2.58491	1.1093	6.02344	0.0221088
CYP46A1_AT_29229	2.60473	1.12688	6.02068	0.0221187
C6orf89_ES_75996	0.38061	0.158822	0.912112	0.0221273
TMEM170A_AD_37613	2.55	1.13094	5.74964	0.0221888
SENP1_AP_21406	0.36859	0.147081	0.923695	0.0221987
LIG4_AP_26234	2.74562	1.08727	6.93338	0.0222256
UCHL5_AT_9239	0.383861	0.163906	0.898985	0.0223334
MIPOL1_AT_27300	2.57532	1.10705	5.99092	0.0223335
ZFP62_ES_75024	0.389621	0.167866	0.904319	0.0224296
CNKSR1_AD_1238	0.381444	0.159176	0.914078	0.0224352
HNRNPA2B1_ES_79037	2.65507	1.09897	6.41453	0.0224604
RPL28_RI_52100	2.66636	1.09957	6.46571	0.0224708
AKR1E2_ES_10639	2.60237	1.11125	6.09432	0.0224756
CDIP1_AP_33753	2.55148	1.11737	5.82623	0.0224766
MIB2_AP_182	0.38948	0.167692	0.904599	0.0224939
THBS3_AD_8037	2.62016	1.09345	6.27848	0.0225069
CHORDC1_ES_18269	2.62587	1.09375	6.30418	0.0225131
TTC39C_AP_44852	2.62592	1.11141	6.20423	0.0225254
HSBP1L1_ES_46269	0.38108	0.158805	0.914467	0.0225763
ATG12_ES_73038	0.365603	0.144885	0.922564	0.0226306
LYSMD2_AP_30620	0.390309	0.168201	0.905709	0.0226477
RABL5_AT_81057	0.382086	0.159422	0.91574	0.022704
ENO3_AT_38620	2.64577	1.09657	6.38367	0.0227316
RWDD3_ES_91022	0.380723	0.160895	0.900896	0.0227606
SLC35E4_AT_61791	2.595	1.10823	6.07634	0.0228577
ZNF174_AT_33571	2.56029	1.10243	5.94604	0.0228941
PQLC1_ES_46261	0.378634	0.156988	0.913215	0.0229185
TMEM205_ES_47675	0.366889	0.145545	0.924853	0.0229245
ATP5D_RI_46401	0.383146	0.159993	0.917544	0.0229636
TMEM63A_AP_10000	0.390031	0.167645	0.907418	0.0230101
CBLN3_AP_26998	0.390387	0.167909	0.907646	0.0230183
ISCU_RI_24228	2.55414	1.1012	5.92413	0.0230213
DLG3_AP_89380	0.38281	0.159653	0.917887	0.0230636
PLEKHM1_AP_41970	0.367466	0.145772	0.926315	0.0231548
BCS1L_ES_57549	0.382699	0.159501	0.918232	0.0231567
USP20_RI_87872	0.391273	0.168457	0.908805	0.0231867
ALKBH7_AP_47027	2.52771	1.11143	5.7487	0.0231898
CPEB4_ES_74596	2.62028	1.08887	6.30547	0.0232105
C17orf70_AP_44127	2.59054	1.10568	6.0695	0.0232161
FAM63A_AA_7536	0.370974	0.147959	0.930132	0.0232257
NIT1_AT_8556	2.59792	1.10587	6.10307	0.0232305
CCP110_ES_34318	2.52537	1.11109	5.73986	0.0232505
MESP2_AP_32445	2.60814	1.08786	6.25304	0.0232711
DST_ES_76569	2.60639	1.08757	6.24629	0.0233098
BCAM_AT_50346	2.59384	1.10506	6.08834	0.0233117
GRK4_AT_68624	2.58568	1.10453	6.05299	0.0233413
CBLN3_AP_26997	2.55139	1.09866	5.92503	0.0234068
ZMYND11_AP_10580	2.64497	1.09202	6.40639	0.0234181
SDHAF2_ES_16233	0.390847	0.167837	0.910178	0.0234322
HNRNPR_ES_1049	0.37685	0.155102	0.915625	0.0234644
IL32_RI_33381	0.379967	0.157514	0.916585	0.0234649
BCL2L12_ES_51036	2.63619	1.09137	6.36771	0.0234676
NDRG2_AP_26483	0.379903	0.157447	0.916666	0.0234868
H3F3A_AP_10006	2.60376	1.08622	6.24142	0.0235122
TUBB6_AA_44680	2.57423	1.09808	6.0348	0.0235377
PRDX5_ES_16640	2.63783	1.09116	6.37685	0.0235388
USP33_AA_3533	2.64375	1.09105	6.40613	0.023566
TMEM184B_AP_62221	0.377179	0.155246	0.916376	0.0235787
TMEM66_ES_83265	0.38019	0.157567	0.91735	0.0235967
RHOBTB3_AP_72821	0.297126	0.0883784	0.998929	0.0236297
ISOC2_ES_52106	2.55683	1.09736	5.95734	0.0236333
NDUFA3_AT_51774	2.56651	1.11486	5.90832	0.0236491
TMEM150A_ES_54305	2.54614	1.09676	5.91088	0.0236541
RRP8_AA_14162	0.384408	0.16034	0.921604	0.0236727
AGAP8_ES_402438	2.62873	1.08946	6.3428	0.023684
C5orf30_AP_72918	2.63096	1.08952	6.35316	0.0236978
KIF9_AD_64505	0.378849	0.1565	0.917103	0.0237073
BCAS4_ES_59782	0.369486	0.146606	0.9312	0.0239125
TFAP2A_AP_75289	0.385423	0.160876	0.923387	0.0239333
MCPH1_AT_82575	2.62701	1.08775	6.34448	0.0239484
EMR2_ES_48033	0.38578	0.163792	0.90863	0.0239486
PRUNE_ES_7545	0.387703	0.165372	0.90894	0.0239673
CERS6_ES_55828	0.331976	0.113642	0.969781	0.0239834
ATPIF1_RI_1380	0.385607	0.160868	0.924313	0.0241146
IER2_AP_47930	0.393281	0.169212	0.914062	0.0241151
NIT1_AT_8555	0.387193	0.164788	0.909764	0.0241397
CSGALNACT1_ES_82880	2.70478	1.07238	6.82209	0.0241589
ZNF273_ES_79844	2.61999	1.08599	6.32084	0.024159
MESP2_AP_32444	0.385658	0.160853	0.924645	0.024161
NFIC_AP_46675	2.70591	1.07231	6.82817	0.0241954
CPSF3L_ES_81	0.378268	0.155536	0.91996	0.0241969
HDAC8_AT_89464	0.388816	0.166024	0.910576	0.0242213
NDRG2_RI_26513	0.370241	0.14686	0.933394	0.0242758
TMEM230_AD_58635	2.5334	1.09201	5.87732	0.0243084
COPS5_ES_84065	0.370102	0.146692	0.933766	0.0243697
KIAA1328_AT_45285	2.58938	1.0798	6.20938	0.0244361
TRAPPC4_ES_19073	2.56616	1.10881	5.93892	0.0244751
ACLY_ES_40960	0.388541	0.165559	0.911848	0.0244831
SCFD1_ES_27082	2.53105	1.09053	5.87442	0.0245293
NR4A2_ES_55621	0.395391	0.170412	0.917387	0.0245965
SPSB1_AP_562	2.61472	1.08301	6.31274	0.0246052
CGREF1_ES_52940	0.376745	0.153799	0.922875	0.0246377
FAM114A1_ES_69035	0.387457	0.161806	0.927791	0.0246531
ZNF263_ES_33512	0.381161	0.157443	0.922773	0.0246803
ZNF506_ES_48686	0.395137	0.17013	0.917728	0.0247037
ARPC1B_ES_80611	0.387372	0.161693	0.928037	0.0247165
CCDC90B_AD_18088	0.389357	0.165988	0.913314	0.024741
TSPAN5_AA_70007	2.61218	1.08178	6.30766	0.024782
FBLIM1_AP_771	0.383227	0.158846	0.924563	0.0247821
MOK_RI_29374	2.52916	1.08885	5.87468	0.024798
CAAP1_AD_86035	2.58251	1.07675	6.19398	0.02488
TMEM55B_RI_26454	0.399896	0.175733	0.909996	0.0249851
GLB1_AP_63827	0.393901	0.171415	0.905162	0.0250017
DBF4B_AT_41884	0.388331	0.162131	0.930116	0.0250599
GJA9_AT_1857	0.384001	0.159186	0.926315	0.0250733
SV2A_AT_7410	2.69081	1.06606	6.79175	0.0250815
GAA_ES_44021	2.60899	1.07903	6.3083	0.0252124
ATRNL1_AT_13220	2.68592	1.06472	6.77563	0.0252644
HOXB3_AP_42192	0.384046	0.159057	0.927285	0.0252645
TMEM218_ES_19284	0.396311	0.170497	0.921204	0.0252861
KSR1_AP_39849	0.388678	0.162169	0.93156	0.0253351
PCLO_AT_80263	2.56947	1.07286	6.15382	0.0253962
IFI44_ES_102199	2.55477	1.08948	5.99078	0.0254861
RNF146_AD_77456	0.376483	0.15014	0.944049	0.0254933
MIPOL1_AT_27299	0.39656	0.170476	0.922477	0.0255591
MFF_ES_57817	0.389674	0.16272	0.933176	0.0255805
SAA2_AT_14579	0.388088	0.164012	0.918298	0.0256269
HDLBP_AP_58347	0.38449	0.158996	0.929785	0.0257354
THTPA_ES_26766	2.51415	1.09438	5.77584	0.0257441
RBFOX2_AA_61986	2.56375	1.0702	6.14165	0.0258058
ZNF687_ES_7588	0.373672	0.148088	0.942891	0.0258884
MORF4L2_AA_89778	0.388499	0.161612	0.933913	0.0259387
MID2_AD_89843	0.389131	0.162024	0.934572	0.025947
SLC37A2_ES_19256	2.55663	1.08663	6.01526	0.0259732
CCDC24_AA_2532	0.402072	0.176563	0.915607	0.0259936
ADAT1_AA_37634	0.392608	0.167404	0.920773	0.0259989
CAPN10_AD_58281	2.50615	1.0802	5.81447	0.0260669
MOCS1_ES_76075	0.397299	0.170557	0.925475	0.0260741
HN1L_AD_33121	2.58766	1.07175	6.24772	0.026264
ABLIM1_ES_13209	0.40315	0.177164	0.917399	0.0262849
C2ORF15_ES_54674	0.386951	0.160405	0.933456	0.0263039
HDDC2_ES_77424	0.392819	0.167256	0.922573	0.0263293
PHYHD1_ES_87799	2.55584	1.0667	6.12386	0.0263579
IDS_AP_90287	2.54096	1.08322	5.96047	0.0264316
SMIM19_AD_83740	0.373789	0.147802	0.945308	0.0264364
COPZ1_ES_22172	0.392111	0.166601	0.922873	0.0264437
C17orf62_ES_44359	2.4989	1.07762	5.7947	0.0264497
HKR1_ES_49492	2.55702	1.06633	6.13164	0.0264538
TIRAP_ES_19388	0.391427	0.163302	0.938232	0.0265152
GRAMD1C_AP_66220	2.55188	1.06546	6.11202	0.0265349
COL3A1_ES_485115	2.58939	1.07026	6.2648	0.0265652
C17orf104_AT_41878	0.397129	0.17252	0.914165	0.026626
P2RX4_ES_24842	0.386897	0.159984	0.935656	0.0267595
STRADA_ES_42976	0.387894	0.160702	0.936279	0.0268192
PLCD4_ES_57506	2.49595	1.07529	5.79356	0.0268593
PDE1B_AP_22191	2.4759	1.08646	5.64223	0.0268899
IRF3_ES_50994	2.53105	1.07976	5.93302	0.026938
MZF1_AP_52484	0.383713	0.15722	0.936493	0.0269811
COL1A2_ES_484896	0.386542	0.159601	0.936177	0.0269936
ABCB6_ES_57633	0.376187	0.149051	0.949454	0.0270066
NFRKB_ES_19463	0.376372	0.149101	0.950065	0.02711
ZFP64_AP_59809	2.49059	1.07348	5.77846	0.0271194
NFATC4_RI_26992	0.392951	0.163966	0.94172	0.0271222
BLOC1S1_ES_22234	2.59132	1.06657	6.29584	0.0271556
C7orf10_ES_79308	2.44981	1.09393	5.48624	0.0273013
OAS1_AA_24603	0.393599	0.164304	0.942886	0.027318
FGFR1_ES_83419	0.388388	0.160637	0.939044	0.0273525
INTS12_AP_70247	2.52121	1.08831	5.84073	0.0273551
ATG16L2_AT_17649	2.52855	1.077	5.93648	0.0273815
SEMA4F_ES_54132	2.45677	1.08239	5.5763	0.027437
STX16_ES_59983	2.52111	1.07646	5.90452	0.0274549
LILRB4_ES_51930	0.404067	0.176723	0.923876	0.0274685
FAM86B1_ES_82710	2.45887	1.0821	5.58733	0.0275022
HYAL2_AD_65007	0.394113	0.164516	0.944134	0.0275503
RPL31_AT_54729	2.53651	1.05897	6.07556	0.0275753
TMEM234_RI_1572	0.38518	0.159112	0.932447	0.0276631
EAF2_ES_66411	0.394384	0.164629	0.944781	0.0276677
CCDC90B_AD_18083	0.390003	0.161618	0.941122	0.0276808
MEIS3_AA_50645	2.50161	1.08684	5.75805	0.0277221
ENOSF1_AT_44462	0.389182	0.16092	0.941226	0.027757
TATDN1_ES_138625	0.394044	0.164288	0.945112	0.0277586
PWWP2B_AD_13500	0.406777	0.178776	0.92556	0.0277872
AFMID_ES_43832	2.52184	1.07439	5.91938	0.027788
C1orf159_AA_21	2.51996	1.0949	5.79981	0.0278286
KARS_ES_37643	0.390323	0.161703	0.94217	0.0278819
CCBL2_ES_3704	0.389834	0.161177	0.942877	0.0280599
MOV10_AP_4221	0.393297	0.163394	0.946683	0.0281
GRAMD1C_AP_66223	0.395534	0.165157	0.947266	0.0281142
CECR5_AP_60966	0.390904	0.161914	0.943749	0.028174
METTL17_RI_26476	0.403885	0.17405	0.937219	0.0281866
ZNF174_AT_33572	0.403702	0.173835	0.937529	0.0282619
ZNF7_ES_85661	2.52014	1.07132	5.92831	0.0283574
RHBDD3_AA_96123	0.397568	0.169237	0.933959	0.0284114
ATG16L2_AT_17650	0.39781	0.169411	0.934135	0.028426
ZWINT_RI_11813	0.396936	0.168835	0.93321	0.028427
NQO2_AP_75154	0.390951	0.161686	0.945304	0.0285533
DCST1_AT_7886	2.46814	1.06435	5.7234	0.0286083
CDKN1C_RI_13930	2.56022	1.05676	6.2027	0.0286935
SEZ6L2_ES_35977	2.52049	1.0522	6.03769	0.0287077
FAR2_AP_20923	0.259356	0.0606718	1.10868	0.028781
BCAM_AT_50347	0.398563	0.169689	0.93614	0.0288129
NR1H3_AP_15695	0.396622	0.165431	0.950907	0.0288332
PNKP_AP_51101	0.399408	0.170398	0.936202	0.0288441
SLC25A46_AP_72944	2.50308	1.06796	5.86673	0.0288505
PFDN5_ES_22000	2.49767	1.06744	5.84423	0.0288855
CYP46A1_AT_29230	0.400694	0.173277	0.926588	0.0289092
MAPT_ES_42003	0.404164	0.1736	0.940946	0.0289567
ATP5J_AD_60274	0.399749	0.170535	0.937045	0.0289578
C8orf82_RI_85632	0.405939	0.175024	0.941504	0.0289928
DIABLO_RI_24937	0.404568	0.173912	0.941141	0.0290082
DTWD1_ES_30558	0.393138	0.162935	0.948583	0.0290516
SMCO4_AP_18299	2.44827	1.07263	5.58814	0.0290911
OPA1_ES_68139	2.49033	1.06156	5.8421	0.0291236
GAPVD1_ES_87568	0.406441	0.175289	0.942409	0.0291574
DCST1_AT_7885	0.406469	0.17527	0.94264	0.0292099
ZNF707_ES_85477	2.51799	1.04968	6.04016	0.0292144
C12orf23_ES_24179	2.49245	1.06531	5.83148	0.0292379
FLAD1_ES_91163	0.406653	0.175374	0.942938	0.0292625
OGFOD2_AP_25006	2.63289	1.0402	6.66422	0.0292889
NBPF11_ES_7333	2.46369	1.06045	5.7238	0.0293293
WDR53_ES_68249	0.406365	0.175066	0.94326	0.0293579
CLIP1_AP_24943	0.406481	0.17512	0.94351	0.0294023
DGCR6_AT_61028	2.51133	1.04798	6.01806	0.0294519
SULT1A1_ES_35823	2.46925	1.05962	5.75412	0.0294854
MCPH1_AT_82574	0.393658	0.162967	0.950909	0.0295224
CHID1_AP_13803	2.53802	1.05147	6.12618	0.0295304
SNAPC3_AT_85914	0.411027	0.180743	0.934718	0.0295574
SLC35E4_AT_61792	0.40154	0.171454	0.940396	0.0295936
CSK_RI_31749	2.49334	1.06333	5.8465	0.0296186
DBNDD2_AP_59535	0.398698	0.1664	0.95529	0.0296481
TBC1D1_AT_69013	2.42699	1.06897	5.51026	0.0296706
ATIC_RI_57354	2.50199	1.06285	5.88977	0.0297832
NFIC_AP_46676	0.382575	0.151634	0.965244	0.029825
RNF166_AP_38015	2.42066	1.06711	5.49108	0.0299709
BLCAP_ES_59357	0.39944	0.166666	0.957318	0.0300601
ABHD3_AD_44778	2.46087	1.05601	5.73465	0.0301196
GRK4_AT_68625	0.403128	0.172205	0.943716	0.0302287
DCAF8_ES_91248	0.41057	0.179719	0.937952	0.0302436
ATP5J_ES_60272	0.401482	0.170829	0.94356	0.0302597
SPATA33_AT_38107	2.48879	1.05932	5.84725	0.0303684
ZNF584_ES_52456	2.4786	1.05839	5.80451	0.0304638
CD74_ES_74082	0.4067	0.176936	0.93483	0.0305168
ITPKB_AT_10022	2.46578	1.0699	5.68285	0.0305361
TPK1_ES_82139	0.387759	0.154557	0.972822	0.0306608
ADPGK_AA_31585	0.40145	0.170371	0.945952	0.0307013
NAA40_ES_16551	0.395911	0.163795	0.956962	0.0307033
NADK_AP_227	2.49863	1.04102	5.99712	0.0307352
CCNF_ES_33268	2.44348	1.0523	5.67384	0.0307512
SNAPC2_AP_47195	0.404058	0.17252	0.946343	0.0307844
PCM1_ES_82842	0.401142	0.167414	0.961183	0.030795
BTBD8_AT_3754	2.47155	1.05624	5.78328	0.0308143
ZMYM6_AT_1710	2.47719	1.05649	5.80834	0.0308255
DIXDC1_AP_18706	0.410458	0.177027	0.951693	0.031
TMEM200A_AP_77526	2.51914	1.04305	6.08413	0.0310241
BCS1L_AD_57544	0.396773	0.16418	0.95888	0.0311194
CHEK2_ES_61544	2.44828	1.05044	5.70623	0.0311242
IL18BP_RI_17481	2.48295	1.05446	5.84666	0.0311485
CEP70_AT_66999	2.48685	1.03832	5.95616	0.0311617
PTGR1_AP_87215	0.403973	0.172113	0.948178	0.0311644
PPIL3_ES_127874	2.4403	1.0604	5.61588	0.0311714
MORF4L2_ES_89774	2.47568	1.05473	5.81095	0.031193
ZBTB7B_ES_115179	2.43154	1.04837	5.63963	0.0314485
DLG1_AD_68296	2.44864	1.06399	5.63525	0.0314773
LZTS2_AP_12861	2.40895	1.05875	5.48104	0.0315546
SLC25A14_ES_90102	0.405475	0.172911	0.950835	0.0316696
EXOC6_AP_12540	0.398678	0.165199	0.962138	0.0316812
AP2B1_AD_40327	0.40321	0.168352	0.965707	0.031687
ASCC1_AP_12075	2.4814	1.05144	5.85609	0.0317539
GPS2_AT_38913	0.404923	0.172345	0.951362	0.0317925
PICALM_ES_18172	0.399	0.165346	0.962836	0.0318151
MSANTD1_AT_68631	0.403441	0.168405	0.966511	0.0318587
C17orf70_AP_44128	0.406575	0.173665	0.951854	0.031862
PAM_ES_72902	0.411055	0.176727	0.956086	0.0319501
CCDC106_RI_52130	0.396582	0.163489	0.962002	0.0320069
ITPKB_AT_10021	0.408593	0.177191	0.942193	0.0320693
CLIC5_AT_76410	2.50783	1.04966	5.99164	0.0320753
FRS2_ES_23320	0.417313	0.183806	0.947466	0.0321207
ZNF765_AT_51715	2.46764	1.04978	5.80049	0.0321546
ZKSCAN5_ES_80657	2.43426	1.06012	5.58958	0.0321626
DCAF4_AA_28234	0.41226	0.177513	0.95744	0.0322155
NEK11_ES_66784	2.40194	1.0642	5.42124	0.0323309
TMEM14B_AT_75312	0.41177	0.176982	0.958032	0.0323899
PCNP_AA_65964	0.416725	0.183029	0.94881	0.0324812
HOMER3_AP_48536	2.45466	1.04716	5.75401	0.0325226
GORASP1_AP_64145	0.40387	0.168199	0.96975	0.0325852
ZNF607_AP_49564	2.44989	1.04663	5.73457	0.0325993
MRPL52_AA_26645	0.413749	0.178395	0.959602	0.0326385
HYKK_ES_32100	2.49745	1.03409	6.03166	0.032678
TMUB2_ES_41809	0.413699	0.178308	0.959837	0.0326996
S100PBP_AD_1638	0.388964	0.154256	0.980788	0.0327655
NT5C3A_AP_79207	0.418985	0.184555	0.951199	0.0329089
OAZ3_AP_7652	0.418161	0.183835	0.951171	0.0329306
ZNF506_ES_48690	0.404852	0.16873	0.971408	0.0329365
ZC4H2_AP_89317	2.47343	1.04481	5.85547	0.0329558
ASCC2_ES_61680	0.409233	0.174892	0.957574	0.0330254
SMCO4_AP_18300	0.417317	0.182945	0.951943	0.0330818
B4GALNT1_AT_22678	0.414638	0.178679	0.962203	0.0332067
BCL2L11_AP_54945	2.41198	1.03913	5.59857	0.033239
CNTNAP3_AT_86467	0.4055	0.169012	0.972893	0.0332424
PYHIN1_AT_8389	2.3813	1.04926	5.40434	0.0332921
LZTS2_AP_12860	0.418619	0.183931	0.952755	0.0332986
CLUL1_AP_44450	0.401718	0.16637	0.969991	0.0333018
CARD8_AT_50706	0.414727	0.178595	0.96306	0.0334061
NSMF_AP_88307	2.38869	1.04923	5.43813	0.0334094
ALG9_AP_18682	2.40205	1.04874	5.50171	0.0334274
SCLT1_AT_70587	0.414514	0.178357	0.963361	0.0335241
PAM_AA_72888	2.40853	1.03746	5.59155	0.033565
BIN1_ES_55195	2.4458	1.04151	5.74351	0.033587
ZNF614_AT_51397	2.43391	1.04114	5.68984	0.0336123
KCTD15_ES_48947	2.42525	1.05262	5.5878	0.0336184
ZNF587_AP_52349	2.43966	1.04135	5.71564	0.0336523
SUSD1_ES_87237	2.40459	1.03672	5.57728	0.0336962
ZSWIM7_AD_94446	2.43361	1.04065	5.69111	0.0337167
FAM222B_AP_39979	0.415587	0.179034	0.964691	0.0337319
ODF3B_ES_62862	2.43638	1.04072	5.7037	0.0337388
NIPA2_ES_29683	0.398096	0.164343	0.964325	0.0337441
HSCB_ES_61548	0.413889	0.177586	0.964628	0.0337511
NLE1_AD_40280	2.48104	1.02835	5.98588	0.033763
C14orf159_ES_28868	0.402205	0.166387	0.972246	0.0338221
ZNF383_AD_49473	0.406882	0.16962	0.97602	0.0338891
TP53I11_ES_15494	2.49087	1.0275	6.0384	0.0339974
CD86_AP_66418	2.37274	1.04555	5.38466	0.034045
ST7_ES_81563	0.415525	0.178653	0.966459	0.0341359
TNC_ES_87352	0.41158	0.175927	0.962893	0.0341438
RFFL_AP_40228	0.421296	0.185483	0.956909	0.0341553
AFMID_ES_43794	2.39731	1.03424	5.55684	0.0341802
ALG9_AP_18683	0.418089	0.182495	0.957829	0.0343611
ZNF607_AP_49565	0.411811	0.175909	0.964068	0.0344181
C12orf73_AP_24067	2.4196	1.04793	5.58667	0.0344874
TMEM205_ES_47674	0.417425	0.179952	0.968278	0.034505
TRIQK_ES_84493	2.44628	1.02113	5.86044	0.0345161
PSMD13_AA_13632	0.417379	0.17988	0.968455	0.0345534
ZNF587_AP_52350	0.411708	0.175702	0.964723	0.034602
CRYZ_ES_3471	0.415551	0.178256	0.968736	0.0346433
ELMOD3_ES_54206	0.42183	0.18554	0.959041	0.0346491
MAPT_RI_41999	0.407902	0.169811	0.979819	0.0347042
SORBS2_ES_71379	0.420389	0.184208	0.959386	0.0347169
GORASP1_ES_64154	2.3942	1.03176	5.55572	0.0347213
LSR_ES_49086	2.44624	1.02011	5.86609	0.0347839
CEBPG_AP_48937	2.3608	1.04167	5.35041	0.0347988
ROR1_AT_3274	2.39625	1.03096	5.5696	0.0349121
CCDC107_RI_86266	0.41805	0.180108	0.97034	0.034972
ZNF195_ES_13983	0.422935	0.186196	0.960676	0.0349904
FXYD3_ES_49042	2.46616	1.02216	5.95012	0.0350061
C14orf79_AD_29589	2.42	1.03412	5.66316	0.0350284
KTN1_ES_27634	2.42453	1.03425	5.68365	0.0350621
RSRC1_AP_67421	2.40157	1.04517	5.5183	0.035065
ZNF586_AT_52338	2.42346	1.03355	5.68251	0.0351704
TTC6_AT_27340	0.405769	0.168146	0.979198	0.0352011
DMAP1_AA_2546	0.410103	0.171155	0.982643	0.0352368
WRAP73_RI_320	0.413726	0.176826	0.96801	0.0352496
PQLC1_ES_46258	0.404676	0.167227	0.979282	0.0352761
KRTCAP3_AP_53012	2.42604	1.0329	5.69823	0.0352992
C12orf73_AP_24066	0.415076	0.179714	0.958679	0.0354563
ENO3_AT_38619	0.405967	0.168082	0.980525	0.0355262
NUBP2_ES_33139	0.423285	0.186015	0.963206	0.0355891
SLC38A6_AA_27787	0.40664	0.16854	0.981104	0.0356005
TRAPPC6A_ES_50410	0.418598	0.180079	0.97304	0.0356176
ANKHD1_ES_73656	0.405139	0.167418	0.980408	0.0356177
TTC39A_AA_2955	0.413534	0.176331	0.969822	0.0356726
NADK_AP_228	0.410819	0.171406	0.984632	0.0356877
PHKB_ES_36324	2.53947	1.00513	6.41597	0.0357192
RNF135_ES_40137	0.401923	0.16458	0.981541	0.0357198
LYST_AP_10361	0.413934	0.17659	0.970278	0.0357576
LYST_AP_10360	2.41584	1.03063	5.66284	0.0357576
MRPL38_AP_43527	2.45676	1.01796	5.9292	0.0358844
CENPM_AP_62467	2.35286	1.03653	5.34087	0.0358868
AAED1_ES_86980	0.404594	0.166693	0.982024	0.0358943
SLC25A14_ES_90101	0.419996	0.18098	0.974675	0.0359321
SUZ12_ES_40169	0.418226	0.179435	0.974801	0.0359693
RPP38_ES_91486	0.413836	0.176279	0.97153	0.0361136
GATAD2A_AA_48642	2.40544	1.0287	5.62469	0.0361381
CSNK1G3_ES_73145	2.37996	1.02484	5.52693	0.0361783
PPP2R3C_RI_27212	2.3754	1.02461	5.50702	0.0361977
ZNF614_AT_51396	0.416021	0.177963	0.972524	0.0362241
ACRBP_AT_19903	0.411126	0.171234	0.987097	0.0362713
SLC3A2_ES_16468	0.410909	0.171011	0.987343	0.0363503
RPL31_AT_54732	0.412298	0.172089	0.9878	0.0363703
TBC1D1_AT_69014	0.42578	0.187474	0.967005	0.0364056
MRRF_ES_87470	0.426124	0.187765	0.96707	0.0364284
SMC2_AP_87096	0.420572	0.180918	0.977687	0.0367116
ITGB3BP_ES_3266	0.40886	0.169487	0.986312	0.0367297
CDKN2A_AP_86000	2.38042	1.02227	5.54294	0.0367721
ROR1_AT_3275	0.420806	0.181005	0.978304	0.0367798
EPB41L1_AP_59264	0.412587	0.17202	0.989584	0.0368231
TBC1D3_AD_40563	0.416255	0.177713	0.974994	0.0368273
UBAP1_AP_86144	2.37398	1.02169	5.51613	0.0368753
BANP_ES_37989	0.417068	0.178323	0.975452	0.0368896
AKT1S1_AP_51110	0.414056	0.175703	0.975751	0.0369448
SNRPN_ES_93602	2.45027	1.01332	5.92489	0.0369523
C17orf62_ES_44357	2.37686	1.04629	5.39948	0.0369766
ITGB1BP1_AA_52617	2.36972	1.02109	5.4996	0.0369915
IL4R_ES_35690	2.40112	1.02473	5.62622	0.037027
ATF7_AD_22097	2.42091	1.00951	5.80559	0.03704
CCL3L1_AD_40457	0.422201	0.181967	0.979596	0.0370503
TRIM41_RI_75051	0.409497	0.169709	0.98809	0.0371343
ZSWIM7_AD_39412	2.37253	1.02007	5.51814	0.0372147
SRSF5_AD_28162	0.409895	0.169893	0.988939	0.0373191
PCGF2_AP_40586	2.41841	1.00751	5.80511	0.0374736
SIRT7_ES_44237	2.51462	0.996538	6.34526	0.0374777
S100A16_AP_7723	2.36529	1.0189	5.49083	0.0374834
CC2D1B_RI_3003	0.416312	0.177197	0.978099	0.037575
BCS1L_ES_57546	0.422209	0.181595	0.981641	0.0376195
ZNF599_AT_49000	2.372	1.03211	5.45134	0.0377031
SREK1_ES_72274	2.36209	1.01757	5.48316	0.0377596
RHOT1_ES_40176	2.44034	1.0091	5.90156	0.0378407
ZNF586_AT_52336	0.410932	0.170329	0.991409	0.0378672
CANT1_RI_43973	0.423485	0.182373	0.983368	0.0379358
MTO1_AD_76754	2.38564	1.02024	5.57838	0.0379573
ZMYND11_AP_10579	0.415936	0.176482	0.980284	0.0379693
GPN1_ES_53035	0.423427	0.182269	0.983656	0.0380074
RWDD3_ES_91021	0.422687	0.181611	0.983775	0.0380731
ATXN2L_AA_35835	2.33693	1.03617	5.27058	0.0380977
EIF5A_AP_38908	0.41593	0.178056	0.971595	0.0381137
COL1A2_ES_484928	0.417593	0.177882	0.980333	0.0381176
SEC23A_AP_27345	2.43717	1.00773	5.89423	0.0381401
MTMR2_ES_18405	0.40227	0.160291	1.00955	0.0382304
ZNF227_AP_50297	0.41928	0.179137	0.981349	0.0382538
PTPRO_AT_20576	0.19611	0.0264405	1.45456	0.0383326
CSAD_AP_21946	0.423536	0.184653	0.97146	0.0383679
DIP2A_AT_60938	0.424994	0.183264	0.985572	0.0384156
NFX1_AT_86100	2.33352	1.02462	5.31451	0.0385482
CEP41_ES_81798	0.415938	0.17344	0.997489	0.0385925
STARD10_AP_17643	0.420175	0.179593	0.983043	0.0386318
REEP5_ES_72996	0.41019	0.169313	0.993756	0.0386355
RPL13A_ES_264941	2.38118	1.01722	5.57405	0.0386454
MECP2_ES_90551	2.35068	1.0132	5.4537	0.0387577
ZSWIM7_RI_39393	2.3489	1.01303	5.44638	0.0387792
AKNA_AP_87317	0.412542	0.170959	0.995508	0.0387995
PGS1_AA_43873	2.32658	1.02327	5.28987	0.0388282
CDC14B_ES_86978	0.400249	0.158656	1.00973	0.0388462
MICALL2_AP_78570	2.31865	1.02272	5.25669	0.0389223
RBM19_RI_24647	0.425699	0.183445	0.987872	0.0389706
RGS3_AP_87287	2.38795	1.01582	5.6135	0.0389801
MCF2L_AP_26315	2.31649	1.02231	5.24906	0.0390026
ZNF66_AT_48730	0.426191	0.183806	0.988208	0.0390353
HNRNPH1_ES_74907	0.412895	0.171083	0.996491	0.0390364
RSU1_ES_10879	2.34745	1.01184	5.44603	0.0390668
BEST3_AT_23330	2.34733	1.01186	5.4454	0.0390723
PLEC_AP_85513	0.42565	0.183328	0.988274	0.0390825
ACYP2_AP_53565	0.426327	0.183845	0.98863	0.0391406
SRSF7_RI_53276	0.399849	0.158197	1.01064	0.0391642
PMEPA1_AP_59948	0.419722	0.178902	0.984712	0.0391664
C18orf56_AT_44456	2.34552	1.01126	5.44022	0.0391927
CEBPG_AP_48938	0.432011	0.19059	0.979242	0.0392664
PPM1A_ES_27778	0.419951	0.178912	0.98573	0.0393233
DCAF11_AA_26840	2.3697	1.01384	5.53885	0.0393881
CARKD_RI_26256	0.413591	0.171388	0.998069	0.0393938
KLC1_ES_29486	0.423599	0.181344	0.989478	0.0393984
CCDC132_AT_80455	0.41301	0.170928	0.997946	0.0394069
AKAP17A_AD_88393	2.34201	1.01019	5.42971	0.039439
SEC31A_AD_69729	2.3975	0.998869	5.75452	0.0394862
INTS12_AP_70248	0.421341	0.181663	0.977239	0.0395014
DNAJB2_RI_57675	0.426413	0.183637	0.990148	0.0395607
SMAGP_AP_21829	2.37242	1.01322	5.55498	0.0395842
TAF6_AD_80900	0.422039	0.180433	0.987168	0.039596
SEC24B_ES_70326	0.42576	0.183025	0.990419	0.0396214
ZGPAT_AA_60161	0.420927	0.179474	0.987216	0.0396719
MEIS2_AP_29905	0.422092	0.18039	0.987648	0.0397219
CEP95_ES_43071	0.422019	0.180324	0.987666	0.0397276
ASXL1_ES_58955	2.3404	1.00893	5.42897	0.0397482
FAM179B_ES_27391	2.41725	1.00043	5.84055	0.0397571
FLT1_AT_25558	2.37172	1.01233	5.55654	0.0397843
PRRX1_ES_8970	0.430274	0.188613	0.981561	0.0398125
ARHGEF4_AT_55355	2.3164	1.01885	5.26647	0.0398551
RUSC1_AD_8082	0.414397	0.171694	1.00018	0.0398881
HNRNPR_ES_1048	0.425097	0.182226	0.991668	0.0398929
PLXDC1_AP_40615	0.426223	0.183185	0.991711	0.0398991
SLC9B2_ES_70175	2.35031	1.02257	5.40207	0.0399124
MTG2_ES_60051	2.37576	1.01142	5.5805	0.0399614
ATP5A1_ES_300060	0.422625	0.18057	0.989154	0.0400847
SLC52A1_AP_38647	2.41135	0.998881	5.8211	0.0401154
GUCD1_AP_61406	0.409685	0.168108	0.998414	0.0402362
TDRKH_AD_7669	0.427899	0.18433	0.993316	0.0402969
ZC4H2_AP_89316	0.418079	0.176452	0.990578	0.0403358
PRKAR1B_AP_78509	0.419511	0.17509	1.00514	0.0403481
CTHRC1_AP_84810	2.33351	1.00635	5.41092	0.0403545
PXN_AP_24742	2.30717	1.01665	5.23582	0.0403564
RASSF1_AP_65017	0.426559	0.183131	0.993564	0.0403774
PRKCSH_AP_47706	0.42723	0.183674	0.99375	0.040379
ZNF708_ME_127396	2.41483	0.998137	5.84229	0.040417
ESRRA_AP_16630	2.33519	1.00603	5.42044	0.0404615
DBNDD2_AD_59544	0.423551	0.180347	0.994724	0.0404743
ACOXL_AT_54943	0.428578	0.184753	0.994184	0.0404914
FAM13B_ES_73501	2.36124	1.00892	5.52616	0.0405574
ASB16_AD_41780	2.33887	1.01935	5.36648	0.0406088
RARG_AA_21983	0.428559	0.18465	0.994655	0.0406173
FOXP1_AA_65606	2.31242	1.01504	5.26803	0.0406646
TMCO4_AP_913	0.424281	0.181433	0.992184	0.0407872
HDDC3_RI_32523	0.424166	0.181335	0.99218	0.0407992
ZNF248_ES_11305	0.413553	0.170346	1.00399	0.0408321
TAGAP_AT_78296	2.32908	1.00419	5.40195	0.0408729
SORBS2_AP_71370	0.416253	0.172485	1.00453	0.040902
RNASE1_AA_26467	2.38464	1.01373	5.60947	0.0411076
LETMD1_ES_21759	0.420466	0.175285	1.0086	0.0412092
PSMD3_ES_196289	2.33913	1.01659	5.38221	0.0413171
RB1CC1_AD_83823	2.35857	1.00581	5.53077	0.0413422
TMEM107_RI_39107	0.430369	0.185611	0.997881	0.0413814
C6orf203_ES_77125	0.4353	0.1918	0.987936	0.0414008
TIMM17B_AA_89017	0.424101	0.180854	0.994512	0.0414086
TTI2_RI_83333	0.425458	0.181942	0.994906	0.0414509
ACOT2_AP_28300	2.39767	0.992939	5.7897	0.0415468
ADPRM_AD_39284	0.435912	0.192212	0.988592	0.0415752
MAZ_AP_35937	2.30678	1.01161	5.26018	0.0415874
TRIM17_AP_10210	0.41676	0.172421	1.00735	0.0416483
EIF2AK2_AA_53218	0.430407	0.185404	0.999171	0.0417227
ZNF611_ES_51619	0.429601	0.184643	0.999535	0.0418045
C2orf54_AP_58304	2.32082	1.00036	5.38427	0.0418288
LRRC6_ES_85182	0.432644	0.189028	0.990226	0.041897
TMUB2_ES_41812	0.436313	0.19228	0.990064	0.0419505
TTC31_RI_54096	0.417495	0.172766	1.00889	0.0420102
PCDHA5_RI_73778	0.425064	0.181189	0.997188	0.0420273
TTI1_ES_59368	0.426452	0.182325	0.997461	0.0420807
IDS_AP_90286	0.426191	0.182077	0.997591	0.0421275
PHLDB2_AP_66059	0.430435	0.187686	0.987146	0.0421373
COL3A1_ES_485142	2.34778	1.00224	5.49972	0.0421748
MIEF1_ES_62310	0.424839	0.180924	0.997589	0.0421887
CLYBL_AT_26185	2.31744	0.998718	5.37743	0.0422445
OSBPL9_AD_2975	2.31431	0.998156	5.36591	0.042368
LRRC8A_AP_87788	0.437431	0.192933	0.991771	0.0423767
SERPINA1_RI_29104	0.422425	0.176062	1.01352	0.0424324
SPATA33_AT_38106	0.425172	0.180961	0.998948	0.0424972
IFT172_ES_95454	2.34804	1.00081	5.50884	0.0425246
B3GALNT1_ES_67503	0.40511	0.160061	1.02532	0.042579
GPR68_AP_28871	0.423198	0.176559	1.01437	0.0425945
TMEM8B_ES_86322	0.427123	0.182485	0.999724	0.0426406
PAM_ES_72906	0.419089	0.173587	1.0118	0.0426538
ITGAE_ES_38490	0.426629	0.181973	1.00022	0.0427594
STAG2_ES_90037	0.437267	0.192357	0.993996	0.0429277
COX7C_RI_72714	0.428042	0.183005	1.00117	0.0430024
TPM2_ME_86278	2.34073	0.998764	5.48577	0.0430416
RSRC1_AP_67420	0.430956	0.18746	0.990732	0.0430438
CYFIP2_AP_74325	2.33641	0.998619	5.46636	0.0430585
PPP1R9A_ES_80521	2.35882	0.983828	5.65549	0.0431167
SPHK2_AT_50784	2.33194	1.00847	5.39226	0.0431524
ELN_AD_80058	0.429303	0.185866	0.99158	0.0431553
YPEL5_AD_53096	0.42425	0.177022	1.01676	0.0431776
AUNIP_AT_1219	2.3833	0.986241	5.75937	0.0432229
TMEM128_AT_68653	2.31025	0.995003	5.36408	0.0432251
DDHD1_ES_27563	2.38354	0.985982	5.76201	0.0433134
CAV1_AP_81529	0.420142	0.173989	1.01454	0.0433338
IER2_AP_47929	2.27758	1.00439	5.16469	0.0433766
C16orf93_ES_94144	2.28133	1.00442	5.18157	0.0433853
MBD1_AA_45514	0.436111	0.191028	0.995628	0.0436185
ST3GAL4_AP_19395	0.433256	0.186491	1.00654	0.0436196
VIT_AT_53201	2.30423	0.993191	5.34589	0.0436573
DYRK1A_AP_60567	0.391091	0.145673	1.04996	0.043658
NT5C_AP_43358	2.30878	0.99342	5.36579	0.0436801
PLOD2_ES_67137	2.33065	0.995717	5.45528	0.0437876
KLC2_AP_16988	2.27482	1.00268	5.16096	0.0438069
DCAF8_ES_8441	0.439864	0.193977	0.997436	0.0438394
NCOA1_AA_52827	0.436155	0.190554	0.998305	0.0439388
ACTG1_RI_44120	2.33285	0.995055	5.46925	0.0439485
LARP4_ES_21707	0.42556	0.177567	1.01991	0.0439731
C21orf59_AD_60359	2.30258	1.00557	5.27249	0.043974
AP2S1_ES_50604	0.427912	0.185703	0.986029	0.0439798
ZMAT5_ES_61664	2.25712	1.01116	5.03834	0.0439885
SPSB1_AP_563	0.392462	0.146446	1.05176	0.0439898
USP35_AP_18017	0.438828	0.19295	0.998026	0.0440062
OXLD1_AD_44145	0.434658	0.187365	1.00834	0.0440218
KCNH6_AT_42934	0.430114	0.183997	1.00544	0.0440655
ANAPC11_AD_44223	2.30071	0.991536	5.33845	0.0440778
CSMD2_AT_1688	0.433526	0.186343	1.0086	0.0440838
BTN3A2_AT_75615	2.37572	0.982688	5.74347	0.0441099
MOV10_AP_4222	2.30635	0.991267	5.36609	0.0441413
ANAPC11_ES_44209	0.435105	0.187651	1.00888	0.0441561
STRADA_RI_42963	0.434955	0.187516	1.00891	0.0441739
THAP4_AP_58391	2.29805	0.99109	5.32851	0.0441871
EIF1AD_AD_16978	0.439401	0.193244	0.999114	0.0442957
MIB2_AD_198	0.421487	0.174408	1.01859	0.0443388
PLCB1_ES_58674	2.29604	0.990478	5.32247	0.0443423
HSCB_AD_61546	0.430057	0.185485	0.997112	0.044355
RBM42_ES_49227	0.430244	0.183898	1.00659	0.0443683
SLMO1_AP_44686	0.439737	0.193438	0.999637	0.0444321
EPS8L2_ES_13732	2.26878	0.999963	5.14757	0.0444976
ADAMTS16_AT_71514	0.430674	0.184162	1.00716	0.0445073
CYHR1_AP_85614	2.32816	0.992745	5.45992	0.044551
MKS1_AA_42651	0.435331	0.18755	1.01047	0.0445847
KIAA0513_AT_37878	2.36669	0.980704	5.71144	0.0445868
KIAA0513_AT_37877	0.42253	0.175087	1.01968	0.0445868
PYHIN1_AT_8390	0.440848	0.194261	1.00044	0.0446083
TAF8_AP_76163	0.430352	0.183819	1.00753	0.0446115
CABLES1_AP_44791	0.413153	0.164597	1.03705	0.0446373
MTHFSD_ES_37920	2.3686	0.980615	5.72116	0.0446525
COPS2_AA_30514	2.27125	0.999258	5.16238	0.0446765
TDRD5_ES_9124	2.29736	0.98879	5.33772	0.0448153
AUNIP_AT_1220	0.42233	0.174794	1.02042	0.0448222
QKI_AA_78411	2.32206	0.991378	5.43883	0.0449255
ARPP19_AP_30667	2.52305	1.07916	5.89882	0.0449855
EFCAB2_ES_10483	0.430956	0.184071	1.00898	0.0449965
GPR56_AP_36573	2.29173	0.987952	5.31605	0.0450359
DGCR6_AT_61029	0.427236	0.178222	1.02418	0.04506
AKR1A1_ES_2697	2.29196	1.00109	5.24738	0.0451283
CPSF4_AA_80634	0.431466	0.184359	1.00978	0.0451988
ATXN2L_AA_35839	2.25055	1.00662	5.03166	0.0452059
SEPT8_AA_73303	0.423013	0.175097	1.02195	0.0452222
FAM72A_AP_9575	2.29561	1.00027	5.2684	0.0453212
BTN3A2_AT_75612	0.42301	0.174983	1.0226	0.0453551
SLC9B1_AT_70158	0.426158	0.177227	1.02473	0.0453625
MSR1_AT_82779	2.31626	0.989646	5.42121	0.0453813
NPIPB5_AP_35559	0.437226	0.188571	1.01377	0.0454328
CHST10_AP_54723	0.427805	0.178428	1.02572	0.0454722
PQLC1_ES_46257	0.433627	0.187877	1.00083	0.0454917
UBAP1_AP_86145	0.436194	0.187622	1.01409	0.0455451
SMAD4_AP_45557	0.437502	0.188725	1.01422	0.0455486
REPS1_AA_77952	2.32623	0.98883	5.47248	0.0455644
HARS2_AA_73763	0.432274	0.184773	1.0113	0.0455838
FAM60A_AP_20982	2.27139	0.995342	5.18338	0.045684
FAM60A_AP_20983	0.440258	0.192924	1.00468	0.045684
FAM76B_AA_18381	2.27247	0.995311	5.18846	0.0456961
DHX8_AT_41706	2.35992	0.976621	5.70253	0.0457126
IMMP1L_ES_14821	0.424582	0.175971	1.02443	0.0457891
LPHN2_ES_3565	0.44166	0.194142	1.00475	0.04582
ARHGEF7_AP_26279	2.31197	0.987803	5.41122	0.0458499
ZNF682_AP_48698	0.427595	0.177998	1.02719	0.045864
CBFA2T2_AT_58991	2.31394	0.987733	5.42083	0.0459007
CPNE1_ES_59185	2.284	0.984676	5.29785	0.0459052
PPP1R12A_ES_23532	2.31987	0.98738	5.45059	0.0459311
PARP3_ES_65116	0.437561	0.188518	1.0156	0.0459315
NARF_ES_44402	2.28361	0.984605	5.29641	0.0459317
SOGA2_AP_44572	0.437216	0.188204	1.0157	0.0459594
RNF41_AD_22407	2.2893	0.997941	5.25173	0.045963
LLGL2_ES_43463	2.25602	0.994433	5.11812	0.0460061
C1orf159_AD_13	0.442644	0.194858	1.00552	0.0460241
C11orf48_AP_16385	2.28322	0.984231	5.29662	0.0460297
TADA2A_AT_40518	2.30741	0.98679	5.39543	0.0461213
TMEM234_RI_1573	0.428816	0.178829	1.02827	0.0461333
VDAC3_ES_83725	2.25656	0.993881	5.12342	0.0461656
ARHGEF6_ES_90216	2.30903	0.995756	5.35432	0.0461892
BICD1_ES_21021	0.430934	0.183182	1.01377	0.0462135
NUB1_AD_82370	2.35721	0.97481	5.70002	0.0462296
ECHDC2_ES_3032	0.4385	0.193528	0.993564	0.046252
CCPG1_AP_30723	0.429358	0.179169	1.0289	0.0462642
PTPRO_RI_20577	2.28869	0.983336	5.32685	0.0462725
FAM193B_AA_74803	0.431574	0.183698	1.01392	0.046299
BTBD8_AT_3753	0.432875	0.184783	1.01405	0.0463151
STAU1_ES_59739	0.438262	0.188842	1.01712	0.0463321
PANK1_AP_12494	0.438285	0.188843	1.01721	0.0463575
ZNF227_ES_50300	2.30585	0.985756	5.39375	0.046407
TBC1D3_AP_40561	0.442985	0.194826	1.00724	0.0464466
TRMT13_RI_3869	0.432536	0.184408	1.01453	0.0465455
WNK1_ES_19632	0.42584	0.176498	1.02743	0.0465578
STK32A_AT_73953	0.206805	0.0279175	1.53196	0.0465904
MRPL38_AP_43526	0.425812	0.176449	1.02758	0.0466045
BACH1_AP_60323	2.30431	0.984841	5.39157	0.0466577
LITAF_AP_34015	2.3535	0.973129	5.69189	0.0466884
AKAP8L_RI_48081	0.434198	0.185631	1.0156	0.046709
ODF2L_ES_3675	2.34911	0.972843	5.67234	0.0467137
PRRC2C_ES_8988	2.35077	0.972782	5.68075	0.0467164
CCDC24_AP_2520	0.4319	0.185179	1.00734	0.0467759
EEF1D_ME_118824	0.430344	0.179596	1.03118	0.0468612
C2orf54_AP_58303	0.439187	0.189254	1.01919	0.0468903
CLASP1_ES_55172	0.434413	0.185686	1.01631	0.0469005
CYHR1_AP_85612	0.433372	0.184765	1.01649	0.0469345
KRAS_ES_20820	2.30633	0.983684	5.4074	0.0469494
DHX8_AT_41705	0.425705	0.176158	1.02877	0.0469524
DLG1_AP_68277	0.438199	0.190892	1.0059	0.0469525
ENDOV_AP_44050	2.24482	0.990618	5.08695	0.047032
MGRN1_AA_33780	0.434001	0.185218	1.01695	0.0470769
UBL7_AD_31719	0.433605	0.184871	1.017	0.0470993
DOCK9_ES_26178	2.29842	0.983155	5.37323	0.0471059
KIAA1328_ES_45291	2.25999	0.99045	5.15682	0.0471165
TAF8_ES_76168	2.29879	0.983087	5.37533	0.0471304
DYNC2LI1_AA_53400	2.34705	0.971304	5.6714	0.0471706
SPDL1_AT_74472	2.27494	0.980045	5.28074	0.0472358
C3orf17_AD_66154	2.27247	0.979661	5.27133	0.047297
GGPS1_AP_10344	2.32301	0.984358	5.48211	0.047328
FGFR2_AT_13296	2.32375	0.981472	5.50177	0.0473385
RBBP5_AD_9524	0.42699	0.176917	1.03054	0.0473741
MED23_AT_77615	2.27178	0.979253	5.27031	0.0474144
ZNF76_RI_75900	0.440267	0.189801	1.02126	0.0474468
ATP5A1_ES_300057	0.43547	0.186211	1.01839	0.0474502
EXD3_AT_88298	2.29584	0.981892	5.36808	0.0474573
CFL2_AP_27166	0.42726	0.177077	1.03091	0.0474606
CD46_ES_9661	2.2996	0.981811	5.38612	0.0475068
SPATA33_AP_38105	0.434525	0.184663	1.02247	0.0475366
BLOC1S3_AP_50414	0.42735	0.177089	1.03128	0.0475627
CKLF_ES_36735	0.440906	0.190236	1.02188	0.0475941
LGALS8_ES_10382	0.426912	0.176688	1.0315	0.0476246
KATNAL2_AT_45430	0.428992	0.178154	1.033	0.0476677
NCAM1_AT_18768	2.27153	0.991528	5.20393	0.0476933
DCAF8_AP_8438	2.29522	0.980477	5.37292	0.0478523
HMGA1_ES_75775	2.23859	0.987581	5.07428	0.0478973
SDR39U1_AP_27007	2.26577	1.02152	5.02556	0.0479232
PAN3_AP_25551	2.23906	0.987366	5.07756	0.0479702
FCGR2B_AP_8677	2.27452	0.990143	5.22495	0.0480319
UNC119_AP_39914	2.29736	0.979621	5.38766	0.0482044
SEC31A_ES_100885	2.29072	0.979066	5.35959	0.0482527
FBXL12_ES_47430	0.437029	0.186909	1.02186	0.048376
KCNMB1_AT_74498	0.436367	0.186338	1.02189	0.0484141
AKAP17A_ES_88394	2.26231	0.975476	5.24671	0.0484982
TVP23C-CDRT4_AD_39349	0.440514	0.189354	1.02481	0.0485001
PIGT_ES_59574	2.31027	0.963963	5.53689	0.0485107
ZNF85_AP_48733	0.428452	0.177373	1.03494	0.0485459
MSR1_AT_82778	0.436865	0.186603	1.02276	0.0486457
HTN3_AT_69434	2.62325	1.0773	6.38766	0.0486474
FAHD2A_ES_54505	0.444252	0.194191	1.01632	0.0487327
CIRBP_RI_46441	0.441852	0.190284	1.02601	0.0487799
TBC1D2_ES_87040	0.437437	0.186929	1.02366	0.0488752
ZNF200_AD_33465	0.429682	0.17812	1.03653	0.0489413
EXOSC8_ES_25656	2.26964	0.996027	5.1718	0.0490045
CNTN4_AP_62954	2.26191	0.973777	5.25399	0.0490062
TMEM170A_AP_37605	0.442898	0.191	1.02701	0.0490091
CPSF4_AA_80633	0.437664	0.187015	1.02425	0.049035
NKIRAS2_ES_40986	0.436878	0.186316	1.0244	0.0490447
AKTIP_AA_36417	2.23298	0.983408	5.07034	0.0490812
NSUN5_RI_79933	0.419312	0.16675	1.05441	0.0491045
IRX5_AA_36435	2.30769	0.974811	5.46302	0.0491802
ABTB1_RI_66619	0.440691	0.189125	1.02688	0.0491986
DMKN_ES_49144	2.23591	0.982742	5.08708	0.0492533
C11orf48_AP_16384	0.443199	0.191048	1.02814	0.0493212
GTDC1_ES_55505	2.32677	0.963345	5.61988	0.0493868
LRRC23_ES_20004	2.26401	0.985473	5.20131	0.0494189
SLC2A8_ES_87631	2.2579	0.985013	5.1757	0.0495219
PAPOLA_AT_29203	0.416061	0.164199	1.05425	0.0497638
COL3A1_ES_485096	0.430131	0.177973	1.03955	0.0497664
RAB7A_ES_66662	0.414685	0.162937	1.0554	0.049777
ZNF764_AA_36153	0.444207	0.191598	1.02987	0.0498006
BCS1L_AD_57554	0.449157	0.197893	1.01945	0.0498325
EBPL_ES_25915	0.430412	0.178159	1.03982	0.0498548
CXCL12_AT_11343	2.32043	0.961296	5.60117	0.0499576
