# Supplementary material for: Novel Insights Into Triple-Negative Breast Cancer Prognosis by Comprehensive Characterization of Aberrant Alternative Splicing
Source: Front Genet. 2020 Jun 11;11:534. doi: 10.3389/fgene.2020.00534 (PMC7302061; doi:10.3389/fgene.2020.00534)
Supplement: Supplementary file 2 [file Table_2.XLSX]

## Sheet: Sheet1
Supplementary Table 2：Functional GO and KEGG analysis of prognosis related spliced genes
Category	Term	Count	PValue	Genes	Fold Enrichment
GOTERM_BP_DIRECT	GO:0006355~regulation of transcription, DNA-templated	110	0.000619967	ITGB3BP, ZNF584, HKR1, MORF4L2, ASCC1, MED23, AKAP17A, ZNF248, ZNF395, ZNF180, SAMD4B, L3MBTL4, CHTOP, ZNF506, ZNF587B, ZNF7, SUZ12, KRBA2, ZNF195, ASCC2, IGSF1, ZNF197, ZNF786, ZNF384, ZNF383, EDF1, ERC1, ZNF587, ZNF586, ZNF614, MEAF6, ZNF611, CHEK2, MEIS3, ZNF227, MOV10, MEIS2, ZNF223, ZNF599, RNF14, NR1H3, ESRRA, ASXL1, ZNF66, SMAD4, ZNF585B, HOXB3, DMTF1, ATF7, MZF1, CPNE1, EAF2, KAT6B, ZNF21…	1.3646
GOTERM_BP_DIRECT	GO:0070507~regulation of microtubule cytoskeleton organization	6	0.00115767	PHLDB1, DIXDC1, RASSF1, CLASP1, RASSF7, PHLDB2	6.99667
GOTERM_BP_DIRECT	GO:0007160~cell-matrix adhesion	13	0.00300094	ITGA6, SORBS1, TMEM8B, ITGB1BP1, COL3A1, PPFIA1, RAC1, ITGB4, BCAM, ITGB3, THBS3, BCL2L11, PXN	2.69501
GOTERM_BP_DIRECT	GO:0048208~COPII vesicle coating	10	0.00491163	SEC23A, TRAPPC6A, SCFD1, SEC24B, SEC31A, GORASP1, TRAPPC4, PPP6R3, SERPINA1, GOLGA2	3.05865
GOTERM_BP_DIRECT	GO:0030032~lamellipodium assembly	7	0.00539144	ABLIM1, ARHGEF4, ARHGEF7, ARHGEF6, RAC1, SH2B1, PTPRO	4.21305
GOTERM_BP_DIRECT	GO:0031116~positive regulation of microtubule polymerization	5	0.00693067	MAPT, PSRC1, CLIP1, FAM179B, CLASP1	6.21926
GOTERM_BP_DIRECT	GO:0016926~protein desumoylation	4	0.00699171	SENP1, FAM76B, SENP5, SENP6	9.32889
GOTERM_BP_DIRECT	GO:0032049~cardiolipin biosynthetic process	4	0.00699171	SLC27A1, PGS1, PLA2G6, TAMM41	9.32889
GOTERM_BP_DIRECT	GO:0008380~RNA splicing	18	0.00778358	TFIP11, DHX8, SRPK2, RBFOX2, ZMAT5, SNRPN, SREK1, AKAP8L, SYNCRIP, RNPS1, AKAP17A, SRSF7, RSRC1, U2AF1, QKI, MAGOHB, SCNM1, PUF60	2.02313
GOTERM_BP_DIRECT	GO:0048870~cell motility	6	0.00789243	IER2, PHACTR1, PTK2, RAC1, ITGB4, DST	4.66444
GOTERM_BP_DIRECT	GO:0019886~antigen processing and presentation of exogenous peptide antigen via MHC class II	12	0.00996172	KIF23, SEC23A, CTSL, RAB7A, AP2B1, SEC24B, SEC31A, KLC1, AP2S1, DYNC2LI1, KLC2, CD74	2.43362
GOTERM_BP_DIRECT	GO:0051497~negative regulation of stress fiber assembly	5	0.0110971	DLC1, PPP1R9A, PPFIA1, CLASP1, PHLDB2	5.48758
GOTERM_BP_DIRECT	GO:0006351~transcription, DNA-templated	128	0.0114656	ITGB3BP, ZNF584, JDP2, HKR1, MORF4L2, ASCC1, ZGPAT, DDX17, CDKN2A, DDX11, SMARCD3, ZNF248, ZNF395, ZNF180, SAMD4B, L3MBTL4, RARG, BEND6, ZNF506, MECP2, MED11, RRP8, ZNF7, SUZ12, ZNF195, ASCC2, TRIM33, ZNF197, ZNF786, HES2, ZNF384, ZNF383, EDF1, ZNF587, EIF2AK2, ZNF586, FGFR1, ZNF614, MEAF6, ZNF611, LITAF, ZNF76, CHEK2, MOV10, ZNF227, ZNF223, ZNF599, RNF14, TFDP1, NR1H3, ESRRA, RFX5, ASXL1, ZNF66,…	1.22158
GOTERM_BP_DIRECT	GO:0042795~snRNA transcription from RNA polymerase II promoter	10	0.0120353	CPSF3L, SNAPC5, NABP2, TAF6, SNAPC2, VWA9, TAF8, SNAPC3, INTS6, INTS12	2.6654
GOTERM_BP_DIRECT	GO:0000226~microtubule cytoskeleton organization	10	0.0131483	PTK2, MAPT, MAP7, CLASP1, ULK4, DST, PHLDB2, PPP2R3C, TACC1, DISC1	2.62786
GOTERM_BP_DIRECT	GO:0042118~endothelial cell activation	4	0.0138245	P2RX4, PRMT5, SMAD4, FOXP1	7.46311
GOTERM_BP_DIRECT	GO:0042384~cilium assembly	14	0.0154599	ABLIM1, IQCB1, SCLT1, RPGR, STK36, B9D1, DYNC2LI1, CEP41, PCM1, RAB3IP, TTLL3, MKS1, IFT172, TMEM107	2.10652
GOTERM_BP_DIRECT	GO:0016192~vesicle-mediated transport	16	0.0163611	SEC23A, SEC24B, AP2S1, COPZ1, TVP23C, TVP23C-CDRT4, TRAPPC12, FNBP1, AP2B1, PICALM, STX16, CPNE1, SYTL2, MYO5B, GGA3, RHOBTB3	1.96398
GOTERM_BP_DIRECT	GO:0000122~negative regulation of transcription from RNA polymerase II promoter	53	0.0176891	BACH1, COPS2, JDP2, PRRX1, ZNF675, DMAP1, ZGPAT, PCGF2, OSR1, NFX1, DLG1, RARG, BEND6, HNRNPA2B1, MECP2, LEF1, FOSB, IFI16, MBD1, SUZ12, TRIM33, BPTF, TFAP2A, FGFR2, FGFR1, ZMYND11, CAV1, PPM1A, ZNF174, MEIS2, GATAD2A, CC2D1B, NEDD4L, NR1H3, ESRRA, JARID2, RFX5, ASXL1, SMAD4, NR4A2, SIRT7, FOXP1, GPS2, CDKN1C, HOXB3, ATF3, SMARCC2, ATF7, MZF1, PHF21A, NFIC, HDAC8, ZNF219	1.37342
GOTERM_BP_DIRECT	GO:0042770~signal transduction in response to DNA damage	4	0.0182629	PGAP2, GRB2, CHEK2, CEP63	6.78465
GOTERM_BP_DIRECT	GO:0042551~neuron maturation	4	0.0182629	CDKN1C, IRX5, MECP2, NR4A2	6.78465
GOTERM_BP_DIRECT	GO:0098609~cell-cell adhesion	24	0.0197839	RTN4, HDLBP, YWHAZ, BSG, SLC3A2, DOCK9, PPFIBP1, KTN1, ABI1, KLC2, MPRIP, GAPVD1, ATXN2L, EPB41L1, PICALM, ATIC, ERC1, EEF1D, EPS8L2, PHLDB2, EPS8L1, PUF60, PLEC, GOLGA2	1.65235
GOTERM_BP_DIRECT	GO:0000209~protein polyubiquitination	18	0.0201051	SPSB1, RUSC1, RNF181, HLTF, CBFB, PSMD13, CDKN2A, RNF166, MGRN1, PSMD11, RNF165, TRIM6, UBR5, MIB2, PSMD3, NEDD4L, RNF14, RNF41	1.82522
GOTERM_BP_DIRECT	GO:0031581~hemidesmosome assembly	4	0.0233978	ITGA6, ITGB4, DST, PLEC	6.21926
GOTERM_BP_DIRECT	GO:0048025~negative regulation of mRNA splicing, via spliceosome	5	0.0235584	RBM42, SRSF7, DYRK1A, HNRNPA2B1, RNPS1	4.44233
GOTERM_BP_DIRECT	GO:0010991~negative regulation of SMAD protein complex assembly	3	0.0256937	PPM1A, LDLRAD4, PMEPA1	11.1947
GOTERM_BP_DIRECT	GO:1904261~positive regulation of basement membrane assembly involved in embryonic body morphogenesis	3	0.0256937	PHLDB1, CLASP1, PHLDB2	11.1947
GOTERM_BP_DIRECT	GO:0008037~cell recognition	5	0.0276063	CSGALNACT1, CNTNAP3, SMAGP, VCAN, CLEC7A	4.2404
GOTERM_BP_DIRECT	GO:0021987~cerebral cortex development	8	0.0290968	NDE1, NCOA1, ATIC, MCPH1, COL3A1, PLCB1, TACC1, GART	2.6654
GOTERM_BP_DIRECT	GO:0043547~positive regulation of GTPase activity	42	0.0296886	FGFR2, DLC1, FGFR1, GRB2, CX3CL1, NPRL2, FAM13B, RAB3IP, MCF2L, LLGL2, AGAP5, RASAL2, PTK2, TAGAP, RGS12, RASGRP3, CCL3L1, RAC1, PLEKHG5, PLCB1, FRS2, EIF2B4, TBC1D3, TBC1D2, ARHGEF4, RSU1, RPGR, ARHGEF7, ARHGEF6, DOCK9, CCL4L1, NCAM1, FNBP1, GAPVD1, SH2D3A, ITGA6, RGS3, DENND4C, TRAPPC4, EPS8L2, EPS8L1, ARHGAP10	1.38695
GOTERM_BP_DIRECT	GO:0050900~leukocyte migration	13	0.0303725	SLC16A3, CAV1, BSG, KRAS, ITGA6, GRB2, SLC3A2, COL1A2, ITGB3, CXADR, CD74, SLC7A6, FN1	1.98812
GOTERM_BP_DIRECT	GO:0006397~mRNA processing	17	0.0309353	ZC3H14, TFIP11, RBFOX2, PAN3, SREK1, HNRNPA2B1, AKAP8L, HNRNPA1, HNRNPR, SRSF5, AKAP17A, SRSF7, U2AF1, QKI, MAGOHB, SCNM1, PUF60	1.77197
GOTERM_BP_DIRECT	GO:0032091~negative regulation of protein binding	8	0.0316962	TFIP11, CAV1, DDX11, ITGB1BP1, NFATC4, DNAJB2, USP33, GOLGA2	2.61864
GOTERM_BP_DIRECT	GO:0032147~activation of protein kinase activity	7	0.0317542	DBF4B, STRADA, WNK1, CAB39, ITGB3, PPP2R3C, DLG1	2.90232
GOTERM_BP_DIRECT	GO:0045787~positive regulation of cell cycle	6	0.0333303	FGFR2, SRPK2, FGFR1, CCPG1, BCL2L11, C6ORF89	3.29255
GOTERM_BP_DIRECT	GO:0016573~histone acetylation	6	0.0333303	ING4, MEAF6, PCGF2, TADA2A, MECP2, KAT6B	3.29255
GOTERM_BP_DIRECT	GO:0071108~protein K48-linked deubiquitination	5	0.0368734	USP19, USP37, USP20, FAM63A, USP33	3.88704
GOTERM_BP_DIRECT	GO:0030866~cortical actin cytoskeleton organization	5	0.0368734	EPB41L2, EPB41L1, EPB41, LLGL2, DLG1	3.88704
GOTERM_BP_DIRECT	GO:0007044~cell-substrate junction assembly	3	0.0371869	ITGA6, ITGB3, FN1	9.32889
GOTERM_BP_DIRECT	GO:0006273~lagging strand elongation	3	0.0371869	PARP3, LIG4, PARP2	9.32889
GOTERM_BP_DIRECT	GO:0007015~actin filament organization	9	0.0380721	PPP1R9A, SHROOM4, SORBS1, SORBS2, KPTN, EVL, TPM2, TPM1, DLG1	2.33222
GOTERM_BP_DIRECT	GO:0016569~covalent chromatin modification	12	0.0396037	ATRX, ZMYND11, L3MBTL4, BPTF, JARID2, BCORL1, SMARCD3, SMARCC2, BABAM1, RRP8, BANP, HLTF	1.98136
GOTERM_BP_DIRECT	GO:0016311~dephosphorylation	10	0.0402469	PNKP, DUSP28, THTPA, NT5C3A, PPM1A, APTX, THNSL2, ENOPH1, INPP4A, NT5C	2.16951
GOTERM_BP_DIRECT	GO:0042692~muscle cell differentiation	4	0.0429625	SMARCD3, H3F3A, QKI, BIN1	4.97541
GOTERM_BP_DIRECT	GO:0090141~positive regulation of mitochondrial fission	4	0.0429625	MFF, DDHD1, MIEF1, DCN	4.97541
GOTERM_BP_DIRECT	GO:0032092~positive regulation of protein binding	8	0.043631	CTHRC1, CAV1, HERPUD1, EPB41, AKTIP, ARHGEF7, USP33, CAPRIN2	2.44692
GOTERM_BP_DIRECT	GO:0010212~response to ionizing radiation	7	0.0456338	DCLRE1C, RAD51C, PAXIP1, XRCC3, NABP2, BABAM1, BRSK1	2.6654
GOTERM_BP_DIRECT	GO:0006281~DNA repair	20	0.0483869	BACH1, RAD51C, XRCC3, ENDOV, CDC14B, NFRKB, MORF4L2, APTX, SPRTN, DMAP1, RFC5, ATRX, PNKP, MUTYH, NABP2, DDX11, UBR5, UCHL5, PARP3, PARP2	1.5879
GOTERM_BP_DIRECT	GO:0007062~sister chromatid cohesion	11	0.0490173	ITGB3BP, RAD51C, CENPM, NDE1, DDX11, ZWINT, CLIP1, SPDL1, CLASP1, HDAC8, STAG2	1.99258
GOTERM_CC_DIRECT	GO:0005829~cytosol	246	5.13123e-09	ITGB3BP, DLC1, SEC31A, DYNC2LI1, VPS53, CCT3, TPK1, ACTG1, HOMER3, SULT1A1, COL4A3BP, CAB39, EIF2B4, STAG2, PAN3, FAM21C, WNK1, MECP2, PCM1, BCL2L11, MKS1, GLUL, GAPVD1, ZWINT, RPS15, TRAPPC4, EIF2AK2, ADD3, IQCB1, OAS1, RFFL, PXN, MOV10, THTPA, KRAS, STX16, RAC1, DIABLO, MOCS1, UNC119, S100A16, ADPRM, SPHK2, SPHK1, SMAD4, LGALS8, SPDL1, CRYZ, RPS5, GART, RGS3, NUTF2, GRK4, BACH1, MSR1, KCNAB2, P…	1.40433
GOTERM_CC_DIRECT	GO:0005634~nucleus	357	3.58853e-07	RPP38, DLC1, ITGB3BP, RAD51C, MOK, XRCC3, HKR1, DBF4B, RUSC1, ASCC1, SYNCRIP, SPRTN, ACTG1, ZGPAT, DDX17, PICALM, HIST1H2BN, DDX11, ZNF248, ZNF395, STAG2, L3MBTL4, RARG, GTPBP3, TADA2A, PCBD2, ZNF506, EFCAB13, MECP2, ZNF587B, EXD2, LIG4, GEM, BCL2L12, BTBD8, TRAPPC12, PNKP, GLUL, DCAF8, ASCC2, KRT15, UBR5, ZWINT, ZNF786, RPS15, HES2, NLE1, ZNF384, ZNF383, PDE4DIP, EIF2AK2, ZNF614, ZNF611, MIPOL1,…	1.24763
GOTERM_CC_DIRECT	GO:0005654~nucleoplasm	202	1.09154e-06	RPP38, ITGB3BP, RAD51C, XRCC3, DBF4B, SCAF4, ASCC1, SYNCRIP, MED23, SPRTN, DDX17, HIST1H2BN, DDX11, COL4A3BP, INTS6, U2AF1, CYHR1, STAG2, CHTOP, RARG, OPA1, EFCAB13, LIG4, BTBD8, DCLRE1C, RFC5, PNKP, ASCC2, UBR5, RPS15, ADD3, CPSF3L, IQCB1, RFFL, CHEK2, PXN, NR1H3, ZC3H14, DHX8, ESRRA, TP53BP2, EIF1AD, SREK1, KANSL3, SMAD4, HNRNPA1, USF1, UBP1, RPS5, SRSF5, PAXIP1, SRSF7, RGS3, DMTF1, MCPH1, C11O…	1.37309
GOTERM_CC_DIRECT	GO:0005737~cytoplasm	341	2.20448e-06	ITGB3BP, DLC1, FAM110A, TTI1, CTHRC1, RAD51C, MOK, XRCC3, SEC31A, DBF4B, CCT3, AUNIP, HIST1H2BN, DDX11, HOMER3, ZNF395, EIF2B4, LRRC6, OPA1, FAM21C, EFCAB13, WNK1, IFI44, EXD2, LIG4, PCM1, BTBD8, ERMAP, MKS1, GLUL, DCAF8, NAV1, UBR5, ZWINT, AAMDC, RPS15, ROR1, NEK8, ZNF383, PDE4DIP, EIF2AK2, BIN1, EPS8L2, ADD3, EPS8L1, CPSF3L, CDV3, DBNDD2, C14ORF79, OAS1, RFFL, ASB16, PXN, KRAS, METTL23, STX16, …	1.23576
GOTERM_CC_DIRECT	GO:0005925~focal adhesion	44	4.35642e-06	DLC1, KIF23, CAV1, YWHAZ, ENAH, TNC, PPFIA1, ITGB3, PXN, ACTG1, PTK2, KRAS, SORBS1, SORBS2, RPS3A, RPL31, CD46, STX16, RAC1, PPP1R12A, CLASP1, USP33, PLEC, DIXDC1, BSG, RSU1, FLT1, ARHGEF7, PPFIBP1, FBLIM1, EVL, LIG4, HMGA1, RPS5, MPRIP, EPB41L2, ARPC1B, SENP1, ITGA6, RPL13A, ITGB1BP1, RPS15, DST, PHLDB2	2.12958
GOTERM_CC_DIRECT	GO:0005739~mitochondrion	100	0.000298603	RAD51C, XRCC3, NT5C3A, NIT1, MPV17, C6ORF203, CLYBL, C14ORF2, MUTYH, CDKN2A, COL4A3BP, GNG5, MTO1, DISC1, BSG, OPA1, GTPBP3, PCBD2, MECP2, CECR5, BCL2L11, NME6, DCAF5, PYCR1, PNKP, ISCU, GLUL, NNT, FAM72A, ATPIF1, GPN1, CCDC90B, TXN2, ELN, COX7C, OAS1, PTRH2, SDHAF2, KARS, KRAS, HARS2, TDRKH, DIABLO, TFDP1, C14ORF159, TP53BP2, HDDC2, MCAT, MRRF, VDAC3, ABCB6, SLC25A14, TMEM8B, RHOT1, IFI6, METTL1…	1.4218
GOTERM_CC_DIRECT	GO:0005730~nucleolus	68	0.000817024	RPP38, CDC14B, TCOF1, MORF4L2, PRRX1, SENP5, DDX17, CDKN2A, DDX11, RPS3A, SERTAD3, CCDC106, DCAF17, STAG2, NFX1, TFIP11, SNAPC5, SRPK2, RBBP5, CHTOP, EXOSC8, FAM21C, ZNF506, NOL8, TRIM41, APTX, RRP8, IFI16, HLTF, HNRNPR, NEK11, C6ORF89, SUZ12, PNKP, TBCA, NLE1, EDF1, TXNRD1, EEF1D, C1D, MEAF6, BCLAF1, CDV3, ENDOV, GRB2, TXN2, ABTB1, ANAPC11, THYN1, SCNM1, NSUN5, ZC3H14, ESRRA, S100A16, NF2, NUB1,…	1.50157
GOTERM_CC_DIRECT	GO:0016607~nuclear speck	23	0.000972055	ZC3H14, TFIP11, BCLAF1, CHTOP, CCNL1, AKAP8L, RNPS1, FAM76B, SPRTN, IFI16, MBD1, U2AF1L4, PYHIN1, SRSF5, ATXN2L, AKAP17A, RSRC1, DYRK1A, GATAD2A, U2AF1, SCNM1, EAF2, PLCB1	2.16546
GOTERM_CC_DIRECT	GO:0016020~membrane	148	0.00137151	ITGB3BP, AKNA, LMAN2L, LEMD2, EIF5A, VPS53, SYNCRIP, RCE1, ITPKB, CBFB, ACTG1, DDX17, PICALM, ST3GAL4, GNG5, FNDC3A, FRS2, STAG2, BSG, OPA1, ATRNL1, CDHR1, HNRNPA2B1, WNK1, GEM, PCM1, PCLO, BCL2L12, TACC1, BICD1, NCAM1, MKS1, PNKP, NNT, CHID1, GAPVD1, IGSF1, TMEM106A, UBR5, RPS15, BIN1, EIF2AK2, ADD3, BTN3A2, FGFR2, MYL6, PAM, DERL2, CAV1, B9D1, CERS6, IL32, RFFL, SFXN2, PTRH2, PRRC2C, CD74, KRAS…	1.27308
GOTERM_CC_DIRECT	GO:0080008~Cul4-RING E3 ubiquitin ligase complex	6	0.00147355	DCAF4, DCAF5, DCAF11, DCAF8, DCAF17, DCAF16	6.67913
GOTERM_CC_DIRECT	GO:0005813~centrosome	37	0.00373926	IQCB1, KIF23, MEAF6, LZTS2, B9D1, CEP95, BRSK1, RAB3IP, CEP70, AUNIP, OFD1, ODF2L, NDE1, SORBS1, DDX11, PPP1R12A, CLASP1, NDRG2, USP33, DISC1, TTC12, UNC119, SCLT1, RPGR, CCP110, CEP41, PCM1, CEP63, CAPRIN2, MKS1, CCDC77, WRAP73, TFAP2A, USP20, CLIP1, PDE4DIP, PPP2R3C	1.64365
GOTERM_CC_DIRECT	GO:0032587~ruffle membrane	12	0.00378285	ARHGEF4, DLC1, SH3YL1, NF2, RAC1, TIRAP, ITGB3, THEM4, KSR1, TPM1, EPS8L2, EPS8L1	2.76939
GOTERM_CC_DIRECT	GO:0030056~hemidesmosome	4	0.00672249	ITGA6, ITGB4, DST, PLEC	9.4621
GOTERM_CC_DIRECT	GO:0005913~cell-cell adherens junction	28	0.0125932	RTN4, HDLBP, YWHAZ, ABI1, KLC2, ATXN2L, PICALM, SORBS1, ATIC, SMAGP, PLEC, GOLGA2, DLG1, BSG, SLC3A2, PPFIBP1, DOCK9, KTN1, MPRIP, GAPVD1, EPB41L1, ITGA6, ERC1, EEF1D, PHLDB2, EPS8L2, EPS8L1, PUF60	1.64049
GOTERM_CC_DIRECT	GO:0005938~cell cortex	14	0.0130729	FGFR2, CNKSR1, CAV1, ARHGEF7, FRYL, FBLIM1, PXN, FNBP1, PTK2, CLIC5, CLASP1, GRK4, ADD3, DST	2.15397
GOTERM_CC_DIRECT	GO:0015630~microtubule cytoskeleton	15	0.0135385	IQCB1, ZNF263, ESRRA, RUSC1, PSRC1, KARS, TACC1, TTLL3, OFD1, TBCA, LYST, RASSF1, CLIP1, MAP7, DST	2.07199
GOTERM_CC_DIRECT	GO:0036064~ciliary basal body	12	0.0141771	OFD1, MKS1, RPGR, WRAP73, B9D1, DYNC2LI1, IFT172, CEP41, FAM179B, PCM1, RAB3IP, DISC1	2.31725
GOTERM_CC_DIRECT	GO:0044297~cell body	9	0.0173101	NF2, BPTF, MAPT, CCT3, CXADR, USP33, RPL28, DISC1, STAU1	2.70346
GOTERM_CC_DIRECT	GO:0045111~intermediate filament cytoskeleton	8	0.0188062	EIF1AD, NSFL1C, NFATC4, DST, PHLDB2, TACC1, STAG2, PLEC	2.91141
GOTERM_CC_DIRECT	GO:0005622~intracellular	88	0.0218703	RTN4, ZNF19, KIF23, ZNF85, ZNF584, HKR1, MLPH, PLEKHM1, PEX5, ZNF675, PRKCSH, LATS1, ZKSCAN5, MCF2L, TRIM4, ZNF682, PCBP4, TRIM6, ZNF248, KRBOX4, ZNF180, ARHGEF4, RABL6, ZNF506, ARHGEF7, ARHGEF6, TRIM41, ZNF587B, ZNF7, NLRP1, RHBDD3, MAST4, KRBA2, ZNF195, SH2D3A, CAPN10, TRIM33, PLXDC1, UCHL5, EDF1, ZNF383, KSR1, NKIRAS2, TBC1D8B, ZNF586, RAB7A, ZNF614, CAV1, ZNF611, ZNF273, TRIM17, ABI1, SEC14L2…	1.25025
GOTERM_CC_DIRECT	GO:0005753~mitochondrial proton-transporting ATP synthase complex	5	0.0225008	ATP5D, ATPIF1, ATP5A1, C14ORF2, ATP5J	4.50576
GOTERM_CC_DIRECT	GO:0001725~stress fiber	8	0.0227506	ABLIM1, MICALL2, PTK2, SHROOM4, SORBS1, FBLIM1, TPM1, PXN	2.80358
GOTERM_CC_DIRECT	GO:0071013~catalytic step 2 spliceosome	11	0.0230865	TFIP11, DHX8, SNRPN, HNRNPA2B1, U2AF1, MAGOHB, PPIL3, SYNCRIP, HNRNPH1, HNRNPR, HNRNPA1	2.26268
GOTERM_CC_DIRECT	GO:0005874~microtubule	26	0.0244727	KIF23, LZTS2, KCNAB2, RUSC1, DYNC2LI1, FAM179B, KLC2, KIF9, CCT3, TTLL3, NDE1, KLC1, MAPT, TUBB6, DISC1, DLG1, GOLGA2, RMDN1, LRRC49, MID2, NAV1, TBCA, RASSF1, CLIP1, MAP7, KATNAL2	1.58209
GOTERM_CC_DIRECT	GO:0045180~basal cortex	3	0.0250188	PHLDB1, CLASP1, PHLDB2	11.3545
GOTERM_CC_DIRECT	GO:0000922~spindle pole	12	0.0289481	FAM110A, UNC119, DDX11, RMDN1, RASSF1, CEP95, PSRC1, SPDL1, CEP63, LATS1, GOLGA2, AUNIP	2.0834
GOTERM_CC_DIRECT	GO:0005815~microtubule organizing center	15	0.0318452	FAM110A, NEIL1, SPDL1, RASSF7, LATS1, TACC1, PTK2, NUBP2, RASSF1, CLIC5, MCPH1, PLA2G6, KPTN, PDE4DIP, NDRG2	1.85531
GOTERM_CC_DIRECT	GO:0008180~COP9 signalosome	6	0.035361	EPB41L2, COPS2, COPS5, GRB2, WDR6, ATP5A1	3.24415
GOTERM_CC_DIRECT	GO:0005814~centriole	12	0.0363769	IQCB1, OFD1, SCLT1, MKS1, CCP110, NUBP2, WRAP73, CCNF, CEP41, PARP3, PCM1, CEP63	2.00965
GOTERM_CC_DIRECT	GO:0030027~lamellipodium	15	0.0439052	ABLIM1, ENAH, NF2, ARHGEF7, ARHGEF6, EVL, ABI1, PTPRO, PXN, RAB3IP, PTK2, SORBS2, ITGB1BP1, PLEKHG5, RAC1	1.77414
GOTERM_MF_DIRECT	GO:0005515~protein binding	600	1.22373e-18	DLC1, TTI1, XRCC3, DBF4B, RUSC1, ASCC1, VPS53, SYNCRIP, MED23, SPRTN, NMRK1, ACTG1, SH3YL1, INTS6, CAB39, GNG5, STAG2, L3MBTL4, LRRC6, BSG, OPA1, TADA2A, PCBD2, MECP2, MED11, EXD2, LIG4, GEM, PTPRU, PCM1, PTPRO, WDR90, BCL2L11, MKS1, GLUL, DCAF8, ZWINT, RPS15, ROR1, TRAPPC4, CHORDC1, EIF2AK2, CPSF3L, ZNF614, DBNDD2, MIPOL1, SDHAF2, TMEM128, ZNF227, C1ORF50, GORASP1, ZNF223, RAC1, DIABLO, C19ORF25…	1.26697
GOTERM_MF_DIRECT	GO:0003676~nucleic acid binding	83	5.04736e-05	ZNF19, ZNF85, ZNF584, HKR1, DBF4B, CPEB4, ZNF200, SYNCRIP, ZNF675, ZKSCAN5, ZGPAT, DDX17, MAZ, OSR1, ZNF682, DDX11, ZNF248, RBM47, KRBOX4, ZNF180, TFIP11, RBFOX2, RBM42, ZNF506, NOL8, HNRNPA2B1, ZNF587B, EXD3, EXD2, ZNF7, HLTF, HNRNPR, KRBA2, ZNF195, NABP2, ZNF197, ZNF786, TOP3A, ZNF384, CLIP1, ZNF383, CPSF4, ZNF587, ZNF586, ZNF276, ZFP62, ZNF614, ZNF611, ZNF273, ZFP64, ENPP2, ZNF76, KARS, ZNF227…	1.56314
GOTERM_MF_DIRECT	GO:0044822~poly(A) RNA binding	91	0.000105416	RTN4, SCAF4, CPEB4, TCOF1, NAP1L1, RBM6, SYNCRIP, EIF5A, CCT3, NAP1L4, DDX17, PRMT1, AKAP17A, CDKN2A, MAZ, RPS3A, PCBP4, U2AF1, QKI, MAGOHB, RBM47, FNDC3A, MTO1, SAMD4B, NFX1, RBFOX2, SRPK2, RBM42, CHTOP, PAN3, RPGR, SSBP1, NOL8, HNRNPA2B1, SLC3A2, MECP2, KTN1, RRP8, IFI16, HLTF, HNRNPR, LARP4, TBCA, RPS15, UCHL5, EDF1, CPSF4, EIF2AK2, TOP3B, HDLBP, BCLAF1, YWHAZ, GRB2, DCN, PRRC2C, STAU1, EIF3C,…	1.49522
GOTERM_MF_DIRECT	GO:0046872~metal ion binding	146	0.000433028	HKR1, ZNF584, GMPR2, PLEKHM1, LMAN2L, THOP1, SPRTN, NMRK1, CLYBL, DMPK, AGAP5, ZGPAT, MUTYH, DDX11, IDS, ZNF248, U2AF1, ZNF395, ZNF180, NQO2, PAN3, ZNF506, ZNF587B, EXD3, ZNF7, LIG4, TATDN1, NME6, SUZ12, ZNF195, ZNF197, MIB2, ZNF786, TRMT13, ZNF384, COL1A2, NEK8, CLIP1, ZNF383, ZNF587, ZNF586, ZNF614, ZNF611, ENPP2, ZNF76, ITGAE, OAS1, CHEK2, KARS, ZNF227, KRAS, ZNF223, ZNF599, FAHD2A, RNF14, MOC…	1.30903
GOTERM_MF_DIRECT	GO:0000978~RNA polymerase II core promoter proximal region sequence-specific DNA binding	34	0.00163219	ZNF85, AKNA, JDP2, ZNF273, ZNF675, ZGPAT, MEIS2, ZNF682, ZNF708, CC2D1B, ZNF395, NFATC4, NR1H3, ZBTB7B, ESRRA, RFX5, ZNF506, ZNF66, SMAD4, LEF1, FOSB, IFI16, GRHL1, HLTF, FOXP1, ATF3, ZNF195, ATF7, SMARCC2, MZF1, TFAP2A, IRF3, NFIC, ZNF219	1.77667
GOTERM_MF_DIRECT	GO:0000287~magnesium ion binding	22	0.00335612	SRPK2, ADSSL1, OPA1, ENDOV, NT5C3A, STK36, SPHK1, PPM1A, WNK1, GEM, BRSK1, LATS1, CLYBL, MAST4, PAPOLA, GLUL, THTPA, RPS6KA4, MTG2, ENO3, ENOPH1, ENOSF1	2.00055
GOTERM_MF_DIRECT	GO:0016929~SUMO-specific protease activity	4	0.00462515	SENP1, FAM76B, SENP5, SENP6	10.6003
GOTERM_MF_DIRECT	GO:0003824~catalytic activity	20	0.00622369	DCTD, SPATA20, GMPR2, PHKB, SLC3A2, ECHDC1, ECHDC2, ISOC2, CLYBL, GART, ACSM3, DIP2A, MUTYH, AOAH, GAA, PARP3, FLAD1, FAHD2A, MOCS1, ENOSF1	1.97346
GOTERM_MF_DIRECT	GO:0001078~transcriptional repressor activity, RNA polymerase II core promoter proximal region sequence-specific binding	14	0.00666829	BACH1, ZGPAT, ESRRA, JDP2, ATF3, ATF7, MZF1, TFAP2A, NFATC4, IRF3, CC2D1B, IFI16, ZNF219, NFX1	2.33971
GOTERM_MF_DIRECT	GO:0000166~nucleotide binding	31	0.0076017	SLC27A1, SCAF4, NT5C3A, CPEB4, TMEM63A, RBM6, SYNCRIP, AKAP17A, NUBP2, U2AF1, RBM47, RBFOX2, RBM42, NOL8, SREK1, HNRNPA2B1, GRSF1, MTHFSD, RNPS1, HNRNPA1, HNRNPR, VDAC3, U2AF1L4, SRSF5, LARP4, SRSF7, RBM19, CIRBP, APAF1, HNRNPH1, PUF60	1.65249
GOTERM_MF_DIRECT	GO:0098641~cadherin binding involved in cell-cell adhesion	26	0.013982	RTN4, YWHAZ, HDLBP, ABI1, KLC2, PICALM, ATXN2L, ATIC, PLEC, DLG1, GOLGA2, BSG, PPFIBP1, DOCK9, SLC3A2, KTN1, MPRIP, EPB41L1, GAPVD1, ITGA6, EEF1D, ERC1, PHLDB2, EPS8L2, PUF60, EPS8L1	1.66315
GOTERM_MF_DIRECT	GO:0008270~zinc ion binding	81	0.0151087	SEC24B, DBF4B, ZMAT5, ZNF675, RNF181, ZKSCAN5, TRIM4, PCGF2, MGRN1, TRIM6, CYHR1, RNF146, NFX1, SEC23A, L3MBTL4, ZDHHC4, RARG, TRIM41, NEIL1, ZSWIM7, FBLIM1, HLTF, MBD1, ZNF195, ZDHHC16, TRIM33, BPTF, ZMIZ2, LIMCH1, MIB2, UBR5, TOP3A, CLIP1, USP20, CPSF4, CHORDC1, RNF135, ZNF276, ABLIM1, ZMYND11, PAM, ING4, ENPP2, TRIM17, ADAMTS16, OAS1, RFFL, ANAPC11, PXN, RNF166, MORC4, RNF165, GATAD2A, BAZ2B, …	1.28537
GOTERM_MF_DIRECT	GO:0003779~actin binding	25	0.0155216	ABLIM1, ENAH, MLPH, RUSC1, TPM2, TPM1, PTK2, SORBS1, MYO5B, PLEC, PHACTR1, DIXDC1, NF2, EPB41, EVL, MPRIP, EPB41L2, EPB41L1, MIB2, LIMCH1, KPTN, ADD3, DST, EPS8L2, EPS8L1	1.66821
GOTERM_MF_DIRECT	GO:0035064~methylated histone binding	8	0.0228032	SUZ12, ATRX, ZMYND11, ING4, RBBP5, RRP8, TRIM24, PHF8	2.80008
GOTERM_MF_DIRECT	GO:0008327~methyl-CpG binding	5	0.0240078	PRMT1, CHTOP, PRMT5, MECP2, MBD1	4.4168
GOTERM_MF_DIRECT	GO:0070412~R-SMAD binding	5	0.0240078	TRIM33, PPM1A, SMAD4, LDLRAD4, PMEPA1	4.4168
GOTERM_MF_DIRECT	GO:0004175~endopeptidase activity	8	0.0250247	TRAPPC12, SENP1, ATG4B, CD46, CPNE1, RCE1, FAM76B, SENP5	2.74823
GOTERM_MF_DIRECT	GO:0038132~neuregulin binding	3	0.025976	ITGA6, ITGB4, ITGB3	11.1303
GOTERM_MF_DIRECT	GO:0017137~Rab GTPase binding	14	0.0286406	MICALL2, MLPH, BICD1, LLGL2, RAC1, SYTL2, TBC1D1, ERC1, TBC1D8B, MYO5B, YIPF1, TBC1D3, TBC1D2, RHOBTB3	1.93812
GOTERM_MF_DIRECT	GO:0005200~structural constituent of cytoskeleton	12	0.034699	EPB41L2, ACTG1, ARPC1B, EPB41L1, EPB41, SORBS2, MAPT, KRT15, TUBB6, ADD3, TPM1, BICD1	2.0237
GOTERM_MF_DIRECT	GO:0003910~DNA ligase (ATP) activity	3	0.0375875	PARP3, LIG4, PARP2	9.27527
GOTERM_MF_DIRECT	GO:0046965~retinoid X receptor binding	4	0.0435919	NCOA1, RARG, NR4A2, HMGA1	4.94681
GOTERM_MF_DIRECT	GO:0004197~cysteine-type endopeptidase activity	8	0.0447819	CTSL, CFLAR, ATG4B, USP37, USP20, RCE1, USP49, USP33	2.43286
GOTERM_MF_DIRECT	GO:0003730~mRNA 3'-UTR binding	7	0.046715	PCBP4, CPEB4, HNRNPA2B1, CIRBP, RNPS1, CRYZ, HNRNPR	2.65008
KEGG_PATHWAY	hsa04810:Regulation of actin cytoskeleton	21	0.00149673	ARHGEF4, FGFR2, FGFR1, ENAH, ARHGEF7, ITGAE, ARHGEF6, FGF11, ITGB4, ITGB3, PXN, ACTG1, ARPC1B, PTK2, KRAS, ITGA6, CFL2, RAC1, PPP1R12A, CYFIP2, FN1	2.17003
KEGG_PATHWAY	hsa03440:Homologous recombination	5	0.0419322	RAD51C, XRCC3, SSBP1, TOP3A, TOP3B	3.74143
KEGG_PATHWAY	hsa00760:Nicotinate and nicotinamide metabolism	5	0.0419322	NNT, NT5C3A, NADK, NMRK1, NT5C	3.74143
KEGG_PATHWAY	hsa04512:ECM-receptor interaction	9	0.0456721	ITGA6, TNC, COL3A1, COL1A2, ITGB4, SV2A, ITGB3, THBS3, FN1	2.24486
KEGG_PATHWAY	hsa04510:Focal adhesion	16	0.0513808	CAV1, FLT1, GRB2, TNC, COL3A1, ITGB4, ITGB3, PXN, ACTG1, PTK2, ITGA6, RAC1, PPP1R12A, COL1A2, THBS3, FN1	1.68546
