# Supplementary material for: Novel Insights Into Triple-Negative Breast Cancer Prognosis by Comprehensive Characterization of Aberrant Alternative Splicing
Source: Front Genet. 2020 Jun 11;11:534. doi: 10.3389/fgene.2020.00534 (PMC7302061; doi:10.3389/fgene.2020.00534)
Supplement: Supplementary file 3 [file Table_3.XLSX]

## Sheet: Sheet1
Supplementary Table3：General characteristics of prognostic predictors for TNBC
Alternative splicing	Formula	cox Pvalue	AUC of ROC
Alternate acceptor site (AA)	B9D1_AA_39716*(-7.120)+BABAM1_AA_48259*(-3.174)+ BTN3A2_AA_75616*(4.354)+DDX55_AA_25094*(-4.081)+ NPRL2_AA_65041*(2.195)+STK36_AA_57558*(5.894)+ WDR90_AA_32931*(6.637)+ZBTB25_AA_27884*(-4.388)	3.47e-05	0.873
Alternate Donor site (AD)	C19orf25_AD_46506*(-7.917)+DDX17_AD_62239*(-8.184) +GEM_AD_84552*(-3.510)+IL32_AD_33423*(-5.980)+PEX5_AD_20090*(-7.851)	1.506e-05	0.827
Alternate promoter (AP)	CAB39_AP_57908*(-3.180)+RFX5_AP_7603*(2.414)+ SAYSD1_AP_76037*(-6.526)+SIRT5_AP_75389*(-3.587)	1.699e-05	0.944
Alternate terminator (AT)	C21orf58_AT_60927*(11.356)+ITGB3_AT_42067*(3.631) +LRRC36_AT_37014*(4.190)+NDE1_AT_34185*(7.064)	2.104e-09	0.83
Exon skip (ES)	HNRNPA1_ES_212638*(-4.269)+MOV10_ES_4225*(-5.209)+ RPGR_ES_88808*(-3.141)+RPS5_ES_52443*(-6.637)+SENP5_ES_68262*(-1.167)+WNK1_ES_19622*(-4.134)	5.295e-10	0.949
Mutually exclusive exons (ME )	NDUFAF6_ME_84594*（9.363）+THNSL2_ME_54469*（5.017）	0.0001407	0.702
Retained intron (RI)	FLAD1_RI_7874*（-7.126）+GTPBP3_RI_48289*（8.346）+ PTPN7_RI_9399*（1.334）+TCIRG1_RI_17288*（-4.140）+THTPA_RI_26760*（-2.883）	2.599e-09	0.926
