# Supplementary material for: Novel Insights Into Triple-Negative Breast Cancer Prognosis by Comprehensive Characterization of Aberrant Alternative Splicing
Source: Front Genet. 2020 Jun 11;11:534. doi: 10.3389/fgene.2020.00534 (PMC7302061; doi:10.3389/fgene.2020.00534)
Supplement: Supplementary file 4 [file Table_4.XLSX]

## Sheet: Sheet1
Supplementary Table 4: GSEA analysis between low- and high-risk groups from the ES AS signature(NOM p-value<0.05)
Risk groups	NAME	SIZE	ES	NES	NOM p-val
low risk	REACTOME_IRAK1_RECRUITS_IKK_COMPLEX	14	-0.637074	-1.82337	0.00196078
low risk	REACTOME_REGULATED_NECROSIS	20	-0.704487	-1.95775	0.00199203
low risk	REACTOME_NF_KB_ACTIVATION_THROUGH_FADD_RIP_1_PATHWAY_MEDIATED_BY_CASPASE_8_AND_10	12	-0.762652	-1.94983	0.00201613
low risk	REACTOME_MAP3K8_TPL2_DEPENDENT_MAPK1_3_ACTIVATION	16	-0.658607	-1.95784	0.00205761
low risk	REACTOME_ACTIVATED_TAK1_MEDIATES_P38_MAPK_ACTIVATION	23	-0.574578	-1.90088	0.00206612
low risk	KEGG_PORPHYRIN_AND_CHLOROPHYLL_METABOLISM	38	-0.610018	-1.8029	0.00377358
low risk	REACTOME_FATTY_ACIDS_BOUND_TO_GPR40_FFAR1_REGULATE_INSULIN_SECRETION	8	-0.777868	-1.83894	0.00400802
low risk	REACTOME_ARACHIDONATE_PRODUCTION_FROM_DAG	5	-0.860349	-1.7115	0.00567108
low risk	REACTOME_INITIAL_TRIGGERING_OF_COMPLEMENT	22	-0.688738	-1.81547	0.00578035
low risk	REACTOME_IKK_COMPLEX_RECRUITMENT_MEDIATED_BY_RIP1	23	-0.580948	-1.86763	0.00581395
low risk	REACTOME_REGULATION_BY_C_FLIP	11	-0.747384	-1.77948	0.00592885
low risk	REACTOME_TRIF_MEDIATED_PROGRAMMED_CELL_DEATH	9	-0.786606	-1.71454	0.00631579
low risk	BIOCARTA_LDL_PATHWAY	6	-0.807117	-1.71237	0.00639659
low risk	REACTOME_SYNTHESIS_OF_GDP_MANNOSE	5	-0.841877	-1.6625	0.00753296
low risk	PID_TRAIL_PATHWAY	28	-0.545319	-1.77584	0.00803213
low risk	REACTOME_TLR3_MEDIATED_TICAM1_DEPENDENT_PROGRAMMED_CELL_DEATH	6	-0.779745	-1.63563	0.00821355
low risk	REACTOME_TNFR1_INDUCED_NFKAPPAB_SIGNALING_PATHWAY	29	-0.532616	-1.81382	0.00961539
low risk	REACTOME_VITAMIN_B5_PANTOTHENATE_METABOLISM	17	-0.587082	-1.76979	0.00990099
low risk	KEGG_DRUG_METABOLISM_OTHER_ENZYMES	48	-0.536339	-1.64884	0.00992064
low risk	BIOCARTA_TID_PATHWAY	19	-0.605894	-1.74937	0.01
low risk	REACTOME_SODIUM_COUPLED_PHOSPHATE_COTRANSPORTERS	5	-0.774534	-1.65761	0.0103734
low risk	REACTOME_ANTIMICROBIAL_PEPTIDES	55	-0.487084	-1.56865	0.0104822
low risk	REACTOME_OVARIAN_TUMOR_DOMAIN_PROTEASES	38	-0.450297	-1.70905	0.0122699
low risk	KEGG_TOLL_LIKE_RECEPTOR_SIGNALING_PATHWAY	89	-0.515823	-1.79536	0.0124224
low risk	REACTOME_REGULATION_OF_TNFR1_SIGNALING	32	-0.511918	-1.76056	0.01341
low risk	REACTOME_TRYPTOPHAN_CATABOLISM	12	-0.679905	-1.66589	0.0139442
low risk	REACTOME_TNF_SIGNALING	42	-0.445865	-1.64663	0.014
low risk	REACTOME_CASPASE_ACTIVATION_VIA_DEATH_RECEPTORS_IN_THE_PRESENCE_OF_LIGAND	16	-0.689374	-1.71793	0.0140281
low risk	REACTOME_ACTIVATION_OF_C3_AND_C5	7	-0.827057	-1.69241	0.015444
low risk	REACTOME_PLASMA_LIPOPROTEIN_ASSEMBLY_REMODELING_AND_CLEARANCE	66	-0.437341	-1.59493	0.0157171
low risk	REACTOME_MICROAUTOPHAGY	28	-0.511406	-1.64629	0.0161616
low risk	REACTOME_ASSEMBLY_OF_ACTIVE_LPL_AND_LIPC_LIPASE_COMPLEXES	17	-0.586713	-1.66889	0.0165289
low risk	REACTOME_PLASMA_LIPOPROTEIN_REMODELING	29	-0.526284	-1.62333	0.0179283
low risk	REACTOME_ERYTHROCYTES_TAKE_UP_OXYGEN_AND_RELEASE_CARBON_DIOXIDE	9	-0.723701	-1.58617	0.0181087
low risk	KEGG_AMINO_SUGAR_AND_NUCLEOTIDE_SUGAR_METABOLISM	43	-0.502433	-1.71435	0.0201207
low risk	BIOCARTA_STRESS_PATHWAY	24	-0.521923	-1.73549	0.0211538
low risk	REACTOME_COENZYME_A_BIOSYNTHESIS	8	-0.687193	-1.65599	0.0215686
low risk	REACTOME_GDP_FUCOSE_BIOSYNTHESIS	5	-0.772212	-1.56417	0.022
low risk	REACTOME_VLDLR_INTERNALISATION_AND_DEGRADATION	12	-0.691243	-1.68476	0.0222222
low risk	REACTOME_VITAMIN_B2_RIBOFLAVIN_METABOLISM	7	-0.698729	-1.67625	0.0227743
low risk	REACTOME_BETA_OXIDATION_OF_PRISTANOYL_COA	9	-0.740467	-1.63668	0.0253906
low risk	KEGG_PANTOTHENATE_AND_COA_BIOSYNTHESIS	16	-0.583835	-1.68978	0.0256917
low risk	REACTOME_FASL_CD95L_SIGNALING	5	-0.814897	-1.59194	0.0257937
low risk	KEGG_EPITHELIAL_CELL_SIGNALING_IN_HELICOBACTER_PYLORI_INFECTION	67	-0.398115	-1.57819	0.0259481
low risk	REACTOME_NEUTROPHIL_DEGRANULATION	463	-0.381066	-1.58966	0.0262097
low risk	REACTOME_ARACHIDONIC_ACID_METABOLISM	57	-0.462109	-1.57811	0.027027
low risk	KEGG_RENIN_ANGIOTENSIN_SYSTEM	16	-0.578867	-1.53793	0.0277228
low risk	REACTOME_EFFECTS_OF_PIP2_HYDROLYSIS	26	-0.509816	-1.6569	0.027833
low risk	REACTOME_TICAM1_RIP1_MEDIATED_IKK_COMPLEX_RECRUITMENT	19	-0.544896	-1.64057	0.0284553
low risk	BIOCARTA_IL5_PATHWAY	11	-0.704842	-1.67373	0.028866
low risk	REACTOME_JNK_C_JUN_KINASES_PHOSPHORYLATION_AND_ACTIVATION_MEDIATED_BY_ACTIVATED_HUMAN_TAK1	22	-0.453855	-1.5161	0.0292276
low risk	REACTOME_SYNTHESIS_OF_LIPOXINS_LX	6	-0.743719	-1.58301	0.0292969
low risk	REACTOME_HYDROLYSIS_OF_LPC	9	-0.645028	-1.53093	0.0294118
low risk	PID_ALPHA_SYNUCLEIN_PATHWAY	31	-0.47844	-1.56669	0.0298805
low risk	REACTOME_GALACTOSE_CATABOLISM	5	-0.765177	-1.57453	0.0308642
low risk	REACTOME_NEF_MEDIATED_CD8_DOWN_REGULATION	7	-0.74129	-1.56264	0.0313112
low risk	REACTOME_NUCLEOTIDE_BINDING_DOMAIN_LEUCINE_RICH_REPEAT_CONTAINING_RECEPTOR_NLR_SIGNALING_PATHWAYS	54	-0.448462	-1.62809	0.0314342
low risk	REACTOME_ALTERNATIVE_COMPLEMENT_ACTIVATION	5	-0.810431	-1.51506	0.0323194
low risk	KEGG_NOD_LIKE_RECEPTOR_SIGNALING_PATHWAY	61	-0.493315	-1.6918	0.0329897
low risk	REACTOME_JOSEPHIN_DOMAIN_DUBS	10	-0.63639	-1.58014	0.0333988
low risk	REACTOME_DISEASES_OF_IMMUNE_SYSTEM	24	-0.60927	-1.67218	0.0337972
low risk	REACTOME_NOSTRIN_MEDIATED_ENOS_TRAFFICKING	5	-0.764604	-1.49436	0.0340681
low risk	REACTOME_DEFENSINS	13	-0.617331	-1.55955	0.0343434
low risk	REACTOME_SYNTHESIS_OF_5_EICOSATETRAENOIC_ACIDS	9	-0.666408	-1.54055	0.0361446
low risk	REACTOME_FREE_FATTY_ACIDS_REGULATE_INSULIN_SECRETION	11	-0.60002	-1.56263	0.0366599
low risk	REACTOME_INNATE_IMMUNE_SYSTEM	966	-0.348863	-1.54172	0.0366599
low risk	REACTOME_O2_CO2_EXCHANGE_IN_ERYTHROCYTES	13	-0.592285	-1.5497	0.0373281
low risk	BIOCARTA_IL1R_PATHWAY	30	-0.497171	-1.6158	0.0383838
low risk	BIOCARTA_NFKB_PATHWAY	21	-0.575578	-1.67215	0.0385356
low risk	PID_ARF_3PATHWAY	19	-0.549638	-1.60737	0.0389105
low risk	BIOCARTA_EOSINOPHILS_PATHWAY	8	-0.759157	-1.62475	0.0391753
low risk	REACTOME_METABOLISM_OF_WATER_SOLUBLE_VITAMINS_AND_COFACTORS	117	-0.336538	-1.46762	0.0393375
low risk	REACTOME_TOLL_LIKE_RECEPTOR_CASCADES	153	-0.335315	-1.46018	0.0414201
low risk	PID_TOLL_ENDOGENOUS_PATHWAY	24	-0.553506	-1.59454	0.04158
low risk	KEGG_CYTOSOLIC_DNA_SENSING_PATHWAY	41	-0.511565	-1.65849	0.0426357
low risk	PID_P38_MKK3_6PATHWAY	26	-0.430325	-1.49697	0.0426357
low risk	REACTOME_TRIF_TICAM1_MEDIATED_TLR4_SIGNALING	97	-0.349381	-1.49081	0.0429448
low risk	REACTOME_SYNTHESIS_OF_LEUKOTRIENES_LT_AND_EOXINS_EX	21	-0.577702	-1.59882	0.0433071
low risk	BIOCARTA_SODD_PATHWAY	10	-0.650107	-1.5701	0.0444015
low risk	REACTOME_HEME_DEGRADATION	5	-0.770883	-1.5444	0.0458015
low risk	REACTOME_TOLL_LIKE_RECEPTOR_TLR1:TLR2_CASCADE	97	-0.352069	-1.4932	0.0464135
low risk	REACTOME_SYNTHESIS_OF_SUBSTRATES_IN_N_GLYCAN_BIOSYTHESIS	60	-0.416839	-1.55234	0.0479042
low risk	REACTOME_INTERACTION_WITH_CUMULUS_CELLS_AND_THE_ZONA_PELLUCIDA	9	-0.635957	-1.52627	0.048
low risk	REACTOME_NOD1_2_SIGNALING_PATHWAY	35	-0.442187	-1.53084	0.0481928
low risk	REACTOME_CASPASE_ACTIVATION_VIA_EXTRINSIC_APOPTOTIC_SIGNALLING_PATHWAY	26	-0.508944	-1.54545	0.048583
low risk	KEGG_TRYPTOPHAN_METABOLISM	40	-0.424809	-1.47529	0.0488722
low risk	REACTOME_TRAF6_MEDIATED_INDUCTION_OF_TAK1_COMPLEX_WITHIN_TLR4_COMPLEX	16	-0.506629	-1.5074	0.0492813
low risk	PID_IL6_7_PATHWAY	47	-0.434851	-1.50944	0.05
low risk	REACTOME_INTERLEUKIN_17_SIGNALING	69	-0.350365	-1.44955	0.05
high risk	REACTOME_RUNX1_INTERACTS_WITH_CO_FACTORS_WHOSE_PRECISE_EFFECT_ON_RUNX1_TARGETS_IS_NOT_KNOWN	37	0.582118	1.9053	0.00391389
high risk	REACTOME_PROCESSING_AND_ACTIVATION_OF_SUMO	10	0.767088	1.76253	0.00402414
high risk	REACTOME_TRANSCRIPTIONAL_ACTIVITY_OF_SMAD2_SMAD3:SMAD4_HETEROTRIMER	43	0.495557	1.75075	0.00558659
high risk	REACTOME_ANCHORING_OF_THE_BASAL_BODY_TO_THE_PLASMA_MEMBRANE	97	0.526987	1.83871	0.00598802
high risk	PID_RANBP2_PATHWAY	11	0.686884	1.74763	0.00608519
high risk	REACTOME_SUMOYLATION_OF_TRANSCRIPTION_COFACTORS	42	0.497844	1.79971	0.00761905
high risk	REACTOME_SIGNALING_BY_TGF_BETA_FAMILY_MEMBERS	99	0.402357	1.66889	0.00761905
high risk	REACTOME_SUMOYLATION_OF_DNA_DAMAGE_RESPONSE_AND_REPAIR_PROTEINS	75	0.569959	1.89089	0.00785855
high risk	REACTOME_SUMOYLATION_OF_RNA_BINDING_PROTEINS	46	0.595599	1.74469	0.00788955
high risk	BIOCARTA_PITX2_PATHWAY	16	0.621783	1.77834	0.00796813
high risk	REACTOME_SUMOYLATION	183	0.420635	1.70042	0.00961539
high risk	REACTOME_SUMOYLATION_OF_DNA_METHYLATION_PROTEINS	16	0.6311	1.77578	0.0100806
high risk	REACTOME_SMAD2_SMAD3:SMAD4_HETEROTRIMER_REGULATES_TRANSCRIPTION	31	0.479791	1.64022	0.0115607
high risk	REACTOME_MITOTIC_TELOPHASE_CYTOKINESIS	12	0.725728	1.71419	0.0132325
high risk	REACTOME_FGFR2C_LIGAND_BINDING_AND_ACTIVATION	11	0.641867	1.60356	0.0154185
high risk	REACTOME_SUMO_IS_PROTEOLYTICALLY_PROCESSED	6	0.811284	1.60153	0.015748
high risk	REACTOME_CILIUM_ASSEMBLY	200	0.419356	1.70696	0.0159046
high risk	REACTOME_FRS_MEDIATED_FGFR3_SIGNALING	19	0.543743	1.60651	0.0167015
high risk	REACTOME_ESTABLISHMENT_OF_SISTER_CHROMATID_COHESION	10	0.785602	1.63192	0.0178218
high risk	REACTOME_CHOLINE_CATABOLISM	6	0.70772	1.59365	0.0178571
high risk	REACTOME_RESOLUTION_OF_D_LOOP_STRUCTURES_THROUGH_SYNTHESIS_DEPENDENT_STRAND_ANNEALING_SDSA	25	0.654499	1.72199	0.0178926
high risk	REACTOME_E2F_ENABLED_INHIBITION_OF_PRE_REPLICATION_COMPLEX_FORMATION	9	0.786897	1.62627	0.018
high risk	KEGG_CELL_CYCLE	124	0.517297	1.81112	0.0180723
high risk	REACTOME_SIGNALING_BY_BMP	26	0.588457	1.71634	0.0183673
high risk	PID_ATM_PATHWAY	31	0.561954	1.70766	0.0199203
high risk	REACTOME_SYNTHESIS_OF_PIPS_AT_THE_EARLY_ENDOSOME_MEMBRANE	16	0.623056	1.62838	0.0205339
high risk	REACTOME_ONCOGENE_INDUCED_SENESCENCE	33	0.456056	1.62504	0.0213178
high risk	REACTOME_G0_AND_EARLY_G1	27	0.629255	1.75037	0.0213592
high risk	REACTOME_CONDENSATION_OF_PROMETAPHASE_CHROMOSOMES	11	0.751429	1.63855	0.0215686
high risk	SA_REG_CASCADE_OF_CYCLIN_EXPR	13	0.701104	1.74398	0.0217391
high risk	REACTOME_E2F_MEDIATED_REGULATION_OF_DNA_REPLICATION	22	0.648526	1.71238	0.0219124
high risk	REACTOME_SIGNAL_TRANSDUCTION_BY_L1	21	0.540853	1.62792	0.0219124
high risk	REACTOME_HOMOLOGOUS_DNA_PAIRING_AND_STRAND_EXCHANGE	41	0.630659	1.76293	0.0219561
high risk	REACTOME_HDR_THROUGH_SINGLE_STRAND_ANNEALING_SSA	36	0.592942	1.71578	0.0220441
high risk	REACTOME_FGFR3_LIGAND_BINDING_AND_ACTIVATION	12	0.637105	1.6245	0.0233051
high risk	BIOCARTA_RANBP2_PATHWAY	11	0.617397	1.65295	0.0240481
high risk	REACTOME_WNT_MEDIATED_ACTIVATION_OF_DVL	8	0.680208	1.59082	0.0240964
high risk	REACTOME_ASSEMBLY_OF_THE_ORC_COMPLEX_AT_THE_ORIGIN_OF_REPLICATION	6	0.784128	1.50934	0.0241935
high risk	REACTOME_FRS_MEDIATED_FGFR2_SIGNALING	23	0.497488	1.50837	0.0243408
high risk	REACTOME_MITOTIC_PROMETAPHASE	191	0.510336	1.72467	0.0245902
high risk	REACTOME_COHESIN_LOADING_ONTO_CHROMATIN	9	0.767378	1.59523	0.0248092
high risk	REACTOME_MRNA_DECAY_BY_5_TO_3_EXORIBONUCLEASE	15	0.592423	1.64203	0.0255906
high risk	REACTOME_G1_S_SPECIFIC_TRANSCRIPTION	29	0.641681	1.71134	0.025641
high risk	REACTOME_SUMOYLATION_OF_DNA_REPLICATION_PROTEINS	45	0.614243	1.67418	0.0256917
high risk	REACTOME_ACTIVATION_OF_ATR_IN_RESPONSE_TO_REPLICATION_STRESS	37	0.661754	1.70205	0.0262097
high risk	PID_WNT_CANONICAL_PATHWAY	20	0.533648	1.63345	0.0262097
high risk	REACTOME_CENTROSOME_MATURATION	81	0.469384	1.61622	0.026971
high risk	PID_E2F_PATHWAY	72	0.492878	1.71725	0.0275591
high risk	REACTOME_ACTIVATION_OF_PUMA_AND_TRANSLOCATION_TO_MITOCHONDRIA	9	0.651855	1.64868	0.0282258
high risk	REACTOME_SIGNALING_BY_FGFR_IN_DISEASE	61	0.397772	1.52354	0.0285132
high risk	REACTOME_SIGNALING_BY_TGF_BETA_RECEPTOR_COMPLEX	72	0.392049	1.51898	0.0290135
high risk	PID_BMP_PATHWAY	41	0.455809	1.52413	0.029703
high risk	BIOCARTA_VDR_PATHWAY	24	0.593411	1.70445	0.0300188
high risk	REACTOME_FRS_MEDIATED_FGFR4_SIGNALING	20	0.513415	1.50072	0.0300429
high risk	REACTOME_SUMOYLATION_OF_SUMOYLATION_PROTEINS	34	0.609329	1.60803	0.0303644
high risk	REACTOME_FOXO_MEDIATED_TRANSCRIPTION_OF_CELL_CYCLE_GENES	17	0.570373	1.58417	0.0308008
high risk	PID_BARD1_PATHWAY	28	0.611749	1.67231	0.03125
high risk	BIOCARTA_G2_PATHWAY	24	0.575898	1.65341	0.0313725
high risk	REACTOME_ORGANELLE_BIOGENESIS_AND_MAINTENANCE	275	0.356746	1.54701	0.0313725
high risk	BIOCARTA_ACTINY_PATHWAY	12	0.585107	1.56614	0.031746
high risk	BIOCARTA_PDZS_PATHWAY	17	0.544852	1.54363	0.0323232
high risk	REACTOME_DEFECTIVE_TPR_MAY_CONFER_SUSCEPTIBILITY_TOWARDS_THYROID_PAPILLARY_CARCINOMA_TPC	31	0.611173	1.65878	0.0348837
high risk	REACTOME_SIGNALING_BY_FGFR2_IN_DISEASE	41	0.41629	1.46585	0.035124
high risk	REACTOME_POLO_LIKE_KINASE_MEDIATED_EVENTS	16	0.68587	1.68683	0.0352251
high risk	REACTOME_SUMO_IS_TRANSFERRED_FROM_E1_TO_E2_UBE2I_UBC9	7	0.716471	1.50646	0.0354167
high risk	REACTOME_TRANSCRIPTION_OF_E2F_TARGETS_UNDER_NEGATIVE_CONTROL_BY_P107_RBL1_AND_P130_RBL2_IN_COMPLEX_WITH_HDAC1	16	0.64541	1.68876	0.0366089
high risk	REACTOME_AURKA_ACTIVATION_BY_TPX2	72	0.498186	1.61833	0.0367347
high risk	KEGG_ADHERENS_JUNCTION	68	0.410242	1.49103	0.0367347
high risk	REACTOME_HOST_INTERACTIONS_WITH_INFLUENZA_FACTORS	42	0.562649	1.64383	0.037182
high risk	REACTOME_ADHERENS_JUNCTIONS_INTERACTIONS	27	0.497557	1.52452	0.0373832
high risk	REACTOME_TRANSCRIPTIONAL_REGULATION_BY_E2F6	34	0.562676	1.63075	0.037422
high risk	REACTOME_DOWNSTREAM_SIGNALING_OF_ACTIVATED_FGFR2	28	0.444654	1.42331	0.0377734
high risk	REACTOME_DOWNREGULATION_OF_SMAD2_3:SMAD4_TRANSCRIPTIONAL_ACTIVITY	23	0.515298	1.60847	0.0384615
high risk	PID_AURORA_B_PATHWAY	37	0.556991	1.66225	0.0390625
high risk	REACTOME_ACTIVATION_OF_NOXA_AND_TRANSLOCATION_TO_MITOCHONDRIA	5	0.769567	1.54048	0.0393701
high risk	REACTOME_INTERACTIONS_OF_VPR_WITH_HOST_CELLULAR_PROTEINS	36	0.590087	1.61784	0.0396825
high risk	REACTOME_RESOLUTION_OF_SISTER_CHROMATID_COHESION	118	0.522601	1.68143	0.0400802
high risk	REACTOME_DOWNSTREAM_SIGNALING_OF_ACTIVATED_FGFR3	24	0.451404	1.43105	0.0402414
high risk	PID_HEDGEHOG_GLI_PATHWAY	48	0.428919	1.53742	0.0404624
high risk	REACTOME_FGFR1C_LIGAND_BINDING_AND_ACTIVATION	9	0.641043	1.53693	0.0413043
high risk	REACTOME_2_LTR_CIRCLE_FORMATION	7	0.710912	1.5955	0.0417495
high risk	REACTOME_SIGNALING_BY_FGFR1_IN_DISEASE	36	0.460394	1.51884	0.0422535
high risk	REACTOME_SUMOYLATION_OF_CHROMATIN_ORGANIZATION_PROTEINS	69	0.481022	1.58971	0.0446602
high risk	REACTOME_MECP2_REGULATES_NEURONAL_RECEPTORS_AND_CHANNELS	17	0.558078	1.49998	0.0446602
high risk	REACTOME_EXPORT_OF_VIRAL_RIBONUCLEOPROTEINS_FROM_NUCLEUS	32	0.614091	1.59068	0.0459082
high risk	BIOCARTA_G1_PATHWAY	28	0.4953	1.54879	0.046
high risk	BIOCARTA_P27_PATHWAY	13	0.597186	1.57926	0.0470348
high risk	REACTOME_RHO_GTPASES_ACTIVATE_FORMINS	132	0.462873	1.62894	0.0478088
high risk	REACTOME_NUCLEAR_ENVELOPE_BREAKDOWN	52	0.512463	1.60459	0.0486381
high risk	REACTOME_SUMOYLATION_OF_UBIQUITINYLATION_PROTEINS	38	0.568671	1.60391	0.0489237
high risk	REACTOME_PROCESSING_OF_INTRONLESS_PRE_MRNAS	19	0.54989	1.54506	0.05
SIZE:Number of genes in the gene set after filtering out those genes not in the expression dataset
ES:enrichment scores
NES:normalized enrichment scores
NOM p-val:nominal p value
