# Supplementary material for: Novel Insights Into Triple-Negative Breast Cancer Prognosis by Comprehensive Characterization of Aberrant Alternative Splicing
Source: Front Genet. 2020 Jun 11;11:534. doi: 10.3389/fgene.2020.00534 (PMC7302061; doi:10.3389/fgene.2020.00534)
Supplement: Supplementary file 5 [file Table_5.XLSX]

## Sheet: Sheet1
Supplementary Table 5: Correlation between splicing factor and AS events (P<0.001)
Prognostic splicing factor	Survival-associated AS events	Spearman's Rho	P value
FMR1	ARHGEF7_AP_26279	-0.408138	6.65094e-05
FMR1	PTK2_AP_85291	-0.428924	8.16152e-10
FMR1	HDLBP_AP_58347	0.400296	1.09714e-06
FMR1	ANAPC11_ES_44209	0.402627	0.000112272
FMR1	ZNF384_ES_19923	-0.440969	4.7472e-08
FMR1	FAM72A_AP_9575	-0.475178	5.71056e-11
FMR1	FAM72A_AP_9576	0.475178	5.71056e-11
FMR1	FAM195B_AP_44165	-0.413736	9.61192e-07
FMR1	TP53BP2_ES_9930	-0.528434	2.995e-12
FMR1	ATG16L2_AT_17649	-0.441355	1.05839e-09
FMR1	ATG16L2_AT_17650	0.441355	1.05839e-09
FMR1	CYP46A1_AT_29229	-0.428546	9.99193e-08
FMR1	CYP46A1_AT_29230	0.428546	9.99193e-08
FMR1	RNPS1_ES_33261	0.411873	1.33961e-08
FMR1	BCAM_AT_50346	-0.53147	4.6244e-12
FMR1	BCAM_AT_50347	0.53147	4.6244e-12
FMR1	ZNF614_AT_51396	0.415638	8.01093e-09
FMR1	ZNF614_AT_51397	-0.415638	8.01093e-09
FMR1	PCBP4_AA_65125	0.414206	1.81508e-06
FMR1	CCT3_ME_99558	0.47494	6.90186e-11
SF3B1	DCAF16_ES_96683	0.401988	4.84125e-07
SF3B1	AGAP5_ES_402436	-0.416946	1.12394e-06
SF3B1	BTBD8_AT_3753	0.509183	1.21201e-11
SF3B1	BTBD8_AT_3754	-0.492161	1.65393e-10
SF3B1	APOPT1_ES_29464	0.464621	2.20964e-10
SF3B1	ACRBP_AT_19902	-0.40755	6.87532e-08
SF3B1	ACRBP_AT_19903	0.411884	5.43462e-08
SF3B1	DCAF8_ES_8447	0.4369	5.83473e-09
SF3B1	DMTF1_ES_80313	-0.512851	9.39507e-09
SF3B1	STARD10_AP_17643	0.4195	1.76957e-06
SF3B1	FAM111A_AA_16027	-0.441281	1.19685e-09
SF3B1	MAST4_AP_72277	0.523553	8.24165e-11
SF3B1	DCST1_AT_7885	0.401849	0.000369556
SF3B1	ZDHHC16_ES_12708	0.434291	5.35945e-07
SF3B1	FNDC3A_AP_25872	0.496788	1.44055e-10
SF3B1	CLIC5_AT_76410	0.426844	8.14929e-10
SF3B1	FBXO18_AP_10671	0.440681	5.8145e-07
SF3B1	SMAD4_AP_45557	0.552989	3.27372e-13
SF3B1	SMAD4_AP_45559	-0.595148	7.1076e-16
SF3B1	ASB16_AD_41780	-0.413925	2.21602e-07
SF3B1	NEDD4L_AP_45651	-0.463897	3.56398e-10
SF3B1	HDLBP_AP_58347	0.434545	2.88491e-09
SF3B1	CHTOP_AD_7748	0.422901	4.91318e-10
SF3B1	TAF8_ES_76168	-0.414072	2.98011e-07
SF3B1	GRAMD1C_AP_66220	-0.468293	8.27885e-10
SF3B1	GRAMD1C_AP_66223	0.459528	1.65595e-09
SF3B1	GRB2_AP_43438	0.439769	8.98603e-08
SF3B1	GRB2_AP_43439	-0.441104	7.33422e-08
SF3B1	C12orf23_ES_24179	-0.539472	9.64121e-12
SF3B1	HKR1_ES_49492	-0.459344	2.71515e-08
SF3B1	AUNIP_AT_1219	-0.458283	6.66355e-09
SF3B1	AUNIP_AT_1220	0.458283	6.66003e-09
SF3B1	ZMYM6_AT_1710	-0.417594	2.09169e-06
SF3B1	NIT1_AT_8555	0.504954	1.10436e-11
SF3B1	NIT1_AT_8556	-0.505045	1.1026e-11
SF3B1	TP53BP2_ES_9930	-0.454609	2.76805e-11
SF3B1	SAA2_AT_14579	0.402278	3.49557e-09
SF3B1	ATG16L2_AT_17649	-0.638182	3.87367e-18
SF3B1	ATG16L2_AT_17650	0.638182	3.87367e-18
SF3B1	MIPOL1_AT_27299	0.414647	2.8709e-07
SF3B1	SEC23A_AP_27345	-0.452951	5.17277e-09
SF3B1	SEC23A_AP_27346	0.452951	5.17277e-09
SF3B1	CYP46A1_AT_29229	-0.557647	1.21466e-13
SF3B1	CYP46A1_AT_29230	0.557647	1.21466e-13
SF3B1	C15orf61_AP_31326	0.508954	2.85287e-08
SF3B1	C15orf61_AP_31327	-0.508954	2.85287e-08
SF3B1	NUBP2_ES_33139	0.407612	2.32661e-07
SF3B1	GPS2_AT_38913	0.479215	1.93704e-08
SF3B1	TVP23C_AT_39354	-0.536979	2.4425e-14
SF3B1	KIAA1328_AT_45285	-0.580178	1.73142e-18
SF3B1	IER2_AP_47929	-0.424418	4.271e-09
SF3B1	IER2_AP_47930	0.424418	4.271e-09
SF3B1	ZNF66_AT_48730	0.407489	8.32072e-08
SF3B1	ZNF599_AT_49000	-0.452075	1.90236e-07
SF3B1	ETFB_AP_51319	-0.432599	4.5435e-07
SF3B1	ETFB_AP_51320	0.432599	4.54266e-07
SF3B1	ZNF614_AT_51396	0.553812	2.25341e-16
SF3B1	ZNF614_AT_51397	-0.553812	2.25341e-16
SF3B1	DGCR6_AT_61028	-0.486511	2.90709e-08
SF3B1	DGCR6_AT_61029	0.486511	2.90616e-08
SF3B1	SLC35E4_AT_61791	-0.544189	5.88405e-13
SF3B1	SLC35E4_AT_61792	0.544189	5.8802e-13
SF3B1	ZNF197_AT_64375	-0.482435	3.39584e-09
SF3B1	ZNF197_AT_64376	0.482435	3.39534e-09
SF3B1	SPDL1_AT_74472	-0.402994	6.21292e-06
SF3B1	MCPH1_AT_82574	0.437282	1.21805e-08
SF3B1	MCPH1_AT_82575	-0.437126	1.21833e-08
SF3B1	CYHR1_AT_85616	-0.496386	5.05153e-10
SF3B1	CYHR1_AT_85617	0.496386	5.05153e-10
SF3B1	HDAC8_AT_89464	0.449964	1.49932e-08
SFPQ	AKR1A1_ES_2697	-0.489916	1.53218e-09
SFPQ	NNT_AP_71963	0.413893	1.14285e-07
SFPQ	AFMID_ES_43795	-0.406533	2.4284e-07
SFPQ	QKI_AA_78411	-0.431916	1.90243e-07
SFPQ	FAM60A_AP_20982	0.520774	4.46184e-12
SFPQ	FAM60A_AP_20983	-0.520659	4.80459e-12
SFPQ	SMARCC2_ES_22393	-0.40776	1.48007e-05
SFPQ	PRDX5_ES_16640	-0.449147	1.13805e-07
SFPQ	MYL6_ES_22384	-0.471183	1.37501e-09
SFPQ	MPRIP_ES_39457	-0.454596	2.85235e-09
SFPQ	ITGB1BP1_AA_52617	-0.436682	5.40146e-07
SFPQ	MSR1_AT_82778	0.478422	4.04922e-09
SFPQ	MSR1_AT_82779	-0.478422	4.04922e-09
PTBP2	MED23_ES_77620	0.40957	1.02743e-10
PTBP2	PC_ES_17139	0.425028	4.28224e-09
PTBP2	EPB41L2_AP_77527	0.406174	0.000223605
PTBP2	RTN4_ES_53592	0.451018	1.99482e-10
PTBP2	R3HDM1_ES_55443	0.478573	8.49275e-11
PTBP2	KRAS_ES_20820	-0.404058	7.0803e-07
PTBP2	UBE2E3_AP_56407	0.506152	6.0548e-14
PTBP2	UBE2E3_AP_56408	-0.477274	8.87591e-13
PTBP2	ELMOD3_ES_54206	0.451742	1.1265e-05
PTBP2	WRAP73_RI_320	0.405025	4.11517e-07
PTBP2	CCDC90B_AD_18083	0.401744	1.15376e-07
PTBP2	WIBG_ES_22293	0.54006	2.89716e-15
PTBP2	GRB2_AP_43438	0.437674	1.86763e-08
PTBP2	GRB2_AP_43439	-0.436297	2.51318e-08
PTBP2	CC2D1B_RI_3003	0.422451	2.97502e-06
PTBP2	ITGB3BP_ES_3266	0.410724	1.07748e-09
PTBP2	FLAD1_RI_7874	0.43117	4.40442e-08
PTBP2	MRRF_ES_87470	0.407058	2.18266e-07
PTBP2	OAZ3_AP_7652	0.468205	1.58141e-06
PTBP2	DCAF8_ES_8441	0.413292	5.6526e-07
PTBP2	ANKRD42_AT_18051	-0.415962	9.20662e-08
PTBP2	RNPS1_ES_33261	0.575769	2.96372e-13
PTBP2	SAYSD1_AP_76036	-0.450098	6.97554e-09
PTBP2	SAYSD1_AP_76037	0.450098	6.97554e-09
PTBP2	SYNCRIP_AT_76933	-0.40286	1.69949e-07
PTBP2	SYNCRIP_AT_76934	0.40286	1.69949e-07
PTBP2	CCDC107_RI_86266	0.400535	1.05996e-07
HNRNPU	AKR1A1_ES_2697	-0.428142	6.2125e-07
HNRNPU	AFMID_ES_43795	-0.438816	2.71603e-08
HNRNPU	QKI_AA_78411	-0.422988	1.47341e-07
HNRNPU	AKAP17A_AD_88393	-0.472962	9.65896e-07
HNRNPU	RSRC1_AP_67420	0.407567	2.08829e-07
HNRNPU	RSRC1_AP_67421	-0.406581	2.74848e-07
HNRNPU	SMARCC2_ES_22393	-0.493162	9.96835e-10
HNRNPU	ZNF384_ES_19923	-0.487442	9.28484e-10
HNRNPU	WRAP73_RI_320	0.406596	4.86543e-07
HNRNPU	FAM72A_AP_9575	-0.52206	8.39349e-13
HNRNPU	FAM72A_AP_9576	0.52206	8.39349e-13
HNRNPU	PRDX5_ES_16640	-0.418187	4.62459e-07
HNRNPU	ITGB4_ES_43489	-0.404113	0.000230606
HNRNPU	MYL6_ES_22384	-0.402275	3.54944e-07
HNRNPU	CHID1_AP_13803	-0.422235	1.12098e-05
HNRNPU	RNPS1_ES_33261	0.424035	2.53713e-09
HNRNPU	BCAM_AT_50346	-0.42759	5.43893e-08
HNRNPU	BCAM_AT_50347	0.42759	5.43893e-08
HNRNPU	ITGB1BP1_AA_52617	-0.529563	3.28322e-11
HNRNPU	HNRNPH1_ES_74907	0.403021	0.000137409
HNRNPU	NDUFAF6_ES_84596	-0.479015	2.07318e-10
